# Supplementary material for: Dissecting spatial heterogeneity and the immune-evasion mechanism of CTCs by single-cell RNA-seq in hepatocellular carcinoma
Source: Nat Commun. 2021 Jul 2;12:4091. doi: 10.1038/s41467-021-24386-0 (PMC8253833; doi:10.1038/s41467-021-24386-0)
Supplement: Supplementary file 4 — Supplementary Data 2 [file 41467_2021_24386_MOESM4_ESM.xlsx]

## Sheet: Sample information
Supplementary Data 2. Information of samples and sequencing data
Patient ID	CTCs detected in four vascular sites				Tissue		scRNAseq data qualified for bioinformatic analysis
	HV	PA	PV	PoV	Tumor	Peritumoral Tissue	Hub7	Hep3B	WBC	HV	PA	PV	PoV
P1	5	11	3	0	1	1	/	/	0	3	1	1	0
P2	12	2	7	2	1	1	/	/	0	2	0	4	0
P3	8	3	7	3	1	1	/	/	0	4	2	4	1
P4	11	3	11	5	1	1	/	/	0	7	0	4	5
P5	24	3	4	5	1	1	/	/	0	9	0	0	1
P6	5	6	1	2	1	1	/	/	0	0	4	0	1
P7	15	2	10	7	0	0	/	/	0	1	0	5	3
P8	30	5	11	4	0	0	/	/	0	6	0	2	0
P9	16	7	26	6	1	1	/	/	8	6	5	14	5
P10	7	0	6	0	0	0	/	/	0	7	0	6	0
Total	295				7	7	2	2	8	113

## Sheet: DataInformation
Patient ID	Sample ID	Filter			Overall Mapping Rate	Rmdup PCR		RPKM>0	RPKM>1
		Total Reads	Clean Reads	Ratio		Mapping Reads	Mapping Rate
P6	P6-PA-CTC1	11330584	11074081	0.9774	0.727	5510630	0.4976	6599	4627
P6	P6-PA-CTC2	11563739	11291891	0.9765	0.732	5800021	0.5136	5217	3365
P6	P6-PA-CTC4	14254395	13918903	0.9765	0.761	7079106	0.5086	6200	4374
P6	P6-PA-CTC6	14880847	14562844	0.9786	0.687	7168222	0.4922	7999	4794
P6	P6-PoV-CTC2	14438047	14035052	0.9721	0.767	8575669	0.611	9897	7905
P3	P3-HV-CTC14	19265379	18803595	0.97603	0.749972	8217170	0.6065	8527	5470
P3	P3-HV-CTC15	27227634	26501232	0.973321	0.719941	12308293	0.4562	7058	4152
P3	P3-HV-CTC18	23850003	23075488	0.967526	0.716081	11404109	0.5436	6762	4026
P3	P3-HV-CTC3	21321558	20568702	0.96469	0.678802	12308293	0.5984	6526	3605
P3	P3-PA-CTC1	28437189	27754434	0.975991	0.736577	12089891	0.4356	6427	3970
P3	P3-PA-CTC2	27551052	26875171	0.975468	0.732774	12544429	0.4668	7924	5070
P3	P3-PoV-CTC1	22836980	22288368	0.975977	0.705809	10823949	0.4856	6220	3857
P3	P3-PV-CTC1	12220113	11809064	0.9664	0.473	4651936	0.3939	4074	2580
P3	P3-PV-CTC2	17475250	17058099	0.976129	0.632826	6619133	0.388	6099	2974
P3	P3-PV-CTC3	14781587	14402682	0.974366	0.564095	6267213	0.4351	7708	4354
P3	P3-PV-CTC4	15556456	15151210	0.97395	0.53397	5824205	0.3844	7089	3909
P1	P1-HV-CTC1	11538928	11143169	0.9657	0.681	5466580	0.4906	6425	3248
P1	P1-HV-CTC4	10592049	10314690	0.9738	0.723	5300634	0.5139	8265	4821
P1	P1-HV-CTC6	14444740	14022233	0.9708	0.711	7410461	0.5285	8798	5640
P1	P1-PA-CTC3	18619754	18090056	0.971552	0.770858	6635322	0.3564	7671	3751
P1	P1-PV-CTC2	11540667	11209728	0.9713	0.69	6271229	0.5594	5362	2910
P2	P2-HV-CTC1	10494643	10258532	0.9775	0.773	7344303	0.7159	8269	6804
P2	P2-HV-CTC4	10354232	10088167	0.9743	0.701	5638624	0.5589	3209	2300
P2	P2-PV-CTC2	17480928	17049229	0.975305	0.73186	8536832	0.5007	7911	3991
P2	P2-PV-CTC4	17216427	16873281	0.980069	0.766033	8661338	0.5133	4761	3007
P2	P2-PV-CTC5	4440511	4337645	0.9768	0.655	2331481	0.5375	3717	2942
P2	P2-PV-CTC7	12588014	12303846	0.9774	0.714	6840857	0.556	5679	4005
P4	P4-HV-CTC1	26209105	25638048	0.978212	0.760988	14135636	0.5514	6508	4602
P4	P4-HV-CTC10	16368402	15956546	0.9748	0.726	9223844	0.5781	5989	4484
P4	P4-HV-CTC11	11822054	11534480	0.9757	0.742	8211912	0.7119	7883	6231
P4	P4-HV-CTC12	22558698	22082036	0.97887	0.771761	12036478	0.5451	5854	3936
P4	P4-HV-CTC3	30976155	30251429	0.976604	0.771777	19321324	0.6387	9044	7073
P4	P4-HV-CTC6	16159456	15928483	0.985707	0.817675	12059637	0.7571	10380	8306
P4	P4-HV-CTC8	33442645	32638625	0.975958	0.748421	17821989	0.546	6770	4731
P4	P4-PoV-CTC1	24216800	23662464	0.977109	0.766145	12296773	0.4895	6332	4286
P4	P4-PoV-CTC3	26647066	25169833	0.944563	0.73112	14500917	0.7882	9325	7312
P4	P4-PoV-CTC4	27021949	26030650	0.963315	0.741937	13846046	0.5317	8556	5869
P4	P4-PoV-CTC5	14382482	13944701	0.9696	0.697	8686346	0.6229	7396	5147
P4	P4-PoV-CTC6	33745188	32704081	0.969148	0.719319	16868444	0.4999	6701	4315
P4	P4-PV-CTC11	31995001	31226554	0.975982	0.769161	16235800	0.5074	6511	4398
P4	P4-PV-CTC2	27646979	26863854	0.971674	0.739544	13838380	0.5005	8862	6037
P4	P4-PV-CTC3	28568546	27960890	0.97873	0.768877	16154348	0.5655	9601	7116
P4	P4-PV-CTC8	25230109	24691060	0.978635	0.761065	13135035	0.5206	7795	5249
P5	P5-HV-CTC11	13668538	13376440	0.9786	0.848	9003444	0.6731	10297	8268
P5	P5-HV-CTC14	12347912	12116199	0.9812	0.843	7740226	0.6388	12877	9897
P5	P5-HV-CTC17	13382428	13114225	0.98	0.829	8874998	0.6767	11697	9358
P5	P5-HV-CTC19	9217640	9045555	0.9813	0.825	6155569	0.6805	12277	9741
P5	P5-HV-CTC22	11894068	11643788	0.979	0.828	9105577	0.782	12451	10105
P5	P5-HV-CTC24	11781684	11511308	0.9771	0.827	7920315	0.688	14444	10715
P5	P5-HV-CTC5	12110154	11876583	0.9807	0.821	8233379	0.6932	11660	9391
P5	P5-HV-CTC6	12062843	11831468	0.9808	0.828	7426631	0.6277	11281	8965
P5	P5-HV-CTC7	12249300	12007077	0.9802	0.823	7331669	0.6106	11203	8467
P5	P5-PoV-CTC1	16882790	16533286	0.9793	0.815	7839300	0.4742	10186	6825
P7	P7-HV-CTC-5	10158041	9971244	0.981611	0.636	6895685	0.345779	12051	8506
P7	P7-PoV-CTC-3	9427737	9246914	0.98082	0.606	5625850	0.304201	11079	7313
P7	P7-PoV-CTC-4	14276892	14087516	0.986735	0.543	8711440	0.30919	12472	8409
P7	P7-PoV-CTC-6	11066142	10891767	0.984242	0.55	6671365	0.306257	11783	7872
P7	P7-PV-CTC-2	10095104	9932852	0.983928	0.613	7353640	0.370168	10965	7677
P7	P7-PV-CTC-3	7339267	7254726	0.988481	0.398	4344857	0.29945	9900	7059
P7	P7-PV-CTC-4	9171625	9017048	0.983146	0.434	3857518	0.213901	6476	2772
P7	P7-PV-CTC-6	7908759	7748986	0.979798	0.606	4244026	0.273844	9233	5187
P7	P7-PV-CTC-7	7024788	6928064	0.986231	0.527	5178751	0.373752	9725	6657
P10	P10-HV-CTC-1	4941935	4829287	0.977206	0.633	3551285	0.367682	10545	5659
P10	P10-HV-CTC-2	4158587	4089966	0.983499	0.607	3387861	0.414167	9747	5483
P10	P10-HV-CTC-3	3928770	3859017	0.982246	0.619	3132240	0.405834	10216	5555
P10	P10-HV-CTC-4	5784409	5677545	0.981526	0.549	3335611	0.293755	11909	7673
P10	P10-HV-CTC-5	5358814	5260941	0.981736	0.632	4168057	0.396132	10962	6008
P10	P10-HV-CTC-7	5332272	5259689	0.986388	0.484	3899039	0.370653	10946	8179
P10	P10-HV-CTC-8	4797130	4715733	0.983032	0.62	3803893	0.403319	10258	5743
P10	P10-PV-CTC-1	6251259	6172140	0.987344	0.594	4912440	0.397953	8716	4936
P10	P10-PV-CTC-2	6489829	6383282	0.983582	0.555	4191607	0.328327	9096	5772
P10	P10-PV-CTC-4	5245994	5146391	0.981014	0.617	3968005	0.385513	9004	5065
P10	P10-PV-CTC-5	6102815	6021990	0.986756	0.557	4331754	0.359661	8138	4691
P10	P10-PV-CTC-6	6542564	6397696	0.977858	0.646	4537372	0.35461	10550	6266
P10	P10-PV-CTC-7	6193113	6096525	0.984404	0.511	3772414	0.309391	7582	4481
P9	P9-HV-CTC-10	4422798	4362479	0.9864	0.522	2763330	0.3167	7836	5898
P9	P9-HV-CTC-12	5800814	5758024	0.9926	0.512	3538679	0.3073	6804	4084
P9	P9-HV-CTC-14	8076516	8016080	0.9925	0.487	5046588	0.3148	8138	5662
P9	P9-HV-CTC-2	8593341	8479174	0.9867	0.511	4847137	0.2858	7124	5105
P9	P9-HV-CTC-4	11292146	11178374	0.9899	0.483	6057535	0.2709	9307	6518
P9	P9-HV-CTC-7	6992306	6920063	0.9897	0.455	3501597	0.253	7032	4835
P9	P9-PA-CTC-1	6330928	6276394	0.9914	0.594	5014994	0.3995	7106	4823
P9	P9-PA-CTC-3	4759953	4726969	0.9931	0.623	3934764	0.4162	8458	4675
P9	P9-PA-CTC-5	5926452	5874430	0.9912	0.597	4886079	0.4159	8549	5056
P9	P9-PA-CTC-6	7527748	7475745	0.9931	0.61	6098348	0.4079	8965	4680
P9	P9-PA-CTC-7	5893091	5850723	0.9928	0.545	4298084	0.3673	6942	4490
P9	P9-PoV-CTC-1	8605083	8491853	0.9881	0.451	6533995	0.3371	11091	7184
P9	P9-PoV-CTC-2	6634907	6592030	0.9935	0.607	5312094	0.4029	8168	4117
P9	P9-PoV-CTC-4	8727226	8652633	0.9915	0.483	5584416	0.3227	7849	5558
P9	P9-PoV-CTC-5	5969212	5909186	0.9899	0.512	4063255	0.3438	5980	4296
P9	P9-PoV-CTC-6	7773788	7684385	0.9899	0.531	6397701	0.3644	9991	5865
P9	P9-PV-CTC-10	5148132	5090303	0.9888	0.509	3494159	0.3432	9323	7267
P9	P9-PV-CTC-12	6474273	6415537	0.9909	0.57	4740017	0.3694	10150	7165
P9	P9-PV-CTC-13	6273396	6215333	0.9907	0.538	4361501	0.3509	9276	6835
P9	P9-PV-CTC-14	7206715	7149267	0.992	0.568	5532348	0.3869	10723	7448
P9	P9-PV-CTC-15	6551936	6509324	0.9935	0.375	3447969	0.2648	8259	6177
P9	P9-PV-CTC-16	7805533	7758272	0.9939	0.472	5009284	0.3228	8660	6413
P9	P9-PV-CTC-20	5467373	5435011	0.9941	0.528	3742078	0.3443	7682	5121
P9	P9-PV-CTC-21	6690091	6642666	0.9929	0.625	5221234	0.393	10429	5230
P9	P9-PV-CTC-22	6209570	6169713	0.9936	0.596	4915984	0.3984	11129	6665
P9	P9-PV-CTC-25	7731904	7651681	0.9896	0.494	4811050	0.3144	9389	7103
P9	P9-PV-CTC-26	5986628	5962850	0.996	0.569	4425389	0.3711	8054	4073
P9	P9-PV-CTC-4	6036498	6007344	0.9952	0.517	4054995	0.3375	6180	3985
P9	P9-PV-CTC-6	6208728	6165413	0.993	0.585	5072999	0.4114	11546	7925
P9	P9-PV-CTC-9	4399038	4350377	0.9889	0.525	3312892	0.3808	10670	9087
P8	P8-HV-CTC-15	6349377	6267071	0.987037	0.458	3729729	0.297566	7746	5198
P8	P8-HV-CTC-16	6001504	5946900	0.990902	0.545	4526344	0.380563	8807	5406
P8	P8-HV-CTC-2	6401353	6333788	0.989445	0.579	5213242	0.411542	9538	5694
P8	P8-HV-CTC-5	6473343	6418678	0.991555	0.557	4968770	0.387056	7587	4780
P8	P8-HV-CTC-7	5789294	5733311	0.99033	0.513	4098767	0.357452	7013	4627
P8	P8-HV-CTC-8	6240321	6178937	0.990163	0.52	4388593	0.355125	6307	4404
P8	P8-PV-CTC-11	6239648	6177447	0.990031	0.566	4722991	0.382277	7804	4932
P8	P8-PV-CTC-6	5801631	5686925	0.980229	0.602	3555274	0.312583	9188	6502
P9	P9-HV-WBC-1	6164345	6112744	0.9916	0.622	4825341	0.78939	10279	5970
P9	P9-HV-WBC-2	7467100	7386526	0.9892	0.646	4805746	0.65061	9639	6336
P9	P9-PA-WBC-1	6651317	6593699	0.9913	0.644	5878594	0.891547	11683	7304
P9	P9-PA-WBC-2	6868282	6808326	0.9913	0.63	5889493	0.865043	11285	7068
P9	P9-PoV-WBC-1	6422772	6383177	0.9938	0.577	5139403	0.805148	10015	6526
P9	P9-PoV-WBC-2	5948368	5908437	0.9933	0.603	4915368	0.831924	9356	5312
P9	P9-PV-WBC-1	6291889	6252747	0.9938	0.586	4837473	0.773656	11135	7113
P9	P9-PV-WBC-2	6678834	6642700	0.9946	0.56	4809878	0.724085	9730	5405
P6	P6-PA	55589391	52184285	0.9387	0.9	31623678	0.587403	17660	10729
P6	P6-TA	53169733	49444126	0.9299	0.905	37262702	0.724268	18829	12379
P3	P3-PA	51478494	48187831	0.9361	0.912	31923668	0.639829	19735	13274
P3	P3-TA	54773475	51820218	0.9461	0.911	40741134	0.764602	20591	14489
P1	P1-PA	54351930	50634014	0.9316	0.899	34407938	0.654219	19478	12741
P1	P1-TA	53678716	49542304	0.9229	0.911	37465042	0.725205	18877	12471
P2	P2-PA	78174888	75536458	0.9662	0.893	31974940	0.416983	20680	13464
P2	P2-TA	84387337	81143737	0.9616	0.886	39402647	0.476922	20713	13530
P4	P4-PA	70961871	67452923	0.9506	0.874	23791777	0.344782	21820	13258
P4	P4-TA	64383096	61337666	0.9527	0.861	21572830	0.344129	20482	12238
P5	P5-PA	58378090	55198799	0.9455	0.926	37199903	0.655653	19201	12541
P5	P5-TA	57968890	54908175	0.9472	0.912	35028048	0.620726	19375	12991
P9	P9-PA	42416840	41750210	0.9843	0.293	20185750	0.483481	20382	13115
P9	P9-TA	45672172	45078075	0.987	0.154	9251898	0.20524	18737	12126
Hep3B	B3-1	2283437	2237266	0.9798	0.612	1511404	0.675545	14032	10725
Hep3B	B3-2	3811791	3737310	0.9805	0.64	2508768	0.671249	14677	10772
Huh7	Hu7-1	2928355	2861446	0.9772	0.659	1975262	0.690268	13767	10215
Huh7	Hu7-2	4530031	4428520	0.9776	0.665	3027740	0.683685	14784	10587
