# Supplementary material for: Dissecting spatial heterogeneity and the immune-evasion mechanism of CTCs by single-cell RNA-seq in hepatocellular carcinoma
Source: Nat Commun. 2021 Jul 2;12:4091. doi: 10.1038/s41467-021-24386-0 (PMC8253833; doi:10.1038/s41467-021-24386-0)
Supplement: Supplementary file 5 — Supplementary Data 3 [file 41467_2021_24386_MOESM5_ESM.xlsx]

## Sheet: CTC_up_genes
Supplementary Data 3. Genes list and pathway enrichments result of CTCs up-regulated genes from primary tumor
genes	logFC	logCPM	LR	PValue	FDR	Transcription factor (TF)	GeneHancer annotated TF binding to enhancer of CCL5
NFE2	-11.4873	8.19702	156.677	6.02116e-36	1.6596e-32	Yes	Yes
PPBP	-10.0527	13.4515	154.231	2.0621e-35	4.97326e-32	NO	NO
GFI1B	-11.9441	7.7624	129.825	4.47439e-30	4.79605e-27	Yes	NO
ITGA2B	-11.3293	10.1042	116.647	3.42971e-27	2.15701e-24	NO	NO
TUBB1	-10.5574	12.2238	116.626	3.4657e-27	2.15701e-24	NO	NO
CMTM5	-11.9293	6.38829	115.459	6.24286e-27	3.76406e-24	NO	NO
GRAP2	-9.83343	8.65888	113.553	1.6322e-26	9.54292e-24	NO	NO
SNCA	-11.3751	10.1332	113.485	1.68988e-26	9.58958e-24	NO	NO
SDPR	-8.88655	12.4772	110.082	9.40198e-26	4.21865e-23	NO	NO
PTGS1	-8.54338	10.1095	108.751	1.83981e-25	7.55263e-23	NO	NO
HEMGN	-10.7924	8.25807	107.786	2.99408e-25	1.17893e-22	NO	NO
TREML1	-10.6515	9.52628	104.568	1.51915e-24	5.53029e-22	NO	NO
BEND2	-11.9372	8.5352	102.737	3.82806e-24	1.30899e-21	NO	NO
C2orf88	-8.79203	9.82452	102.716	3.86714e-24	1.30899e-21	NO	NO
GP9	-12.4317	8.85602	101.606	6.77272e-24	2.10763e-21	NO	NO
LY6G6F	-12.2798	6.5679	101.075	8.85469e-24	2.71178e-21	NO	NO
HBQ1	-10.4005	5.09174	97.5821	5.16699e-23	1.51956e-20	NO	NO
PTCRA	-10.033	7.76347	96.7544	7.84825e-23	2.1632e-20	NO	NO
DAPP1	-8.92923	9.51824	95.8147	1.26159e-22	3.33035e-20	NO	NO
TRIM58	-9.46431	9.83708	95.7901	1.27732e-22	3.33035e-20	NO	NO
KIF2A	-7.95285	10.323	95.6481	1.3723e-22	3.5303e-20	NO	NO
GP1BA	-8.86142	8.06223	95.4049	1.55169e-22	3.93924e-20	NO	NO
FRMD3	-9.47147	8.24048	93.9212	3.2834e-22	7.6575e-20	NO	NO
TMEM40	-9.23254	8.66294	93.9147	3.29415e-22	7.6575e-20	NO	NO
PRKAR2B	-10.1311	10.3619	91.0989	1.36668e-21	2.89767e-19	NO	NO
F13A1	-8.93844	11.5699	90.9833	1.4489e-21	3.00591e-19	NO	NO
PIP4K2A	-5.86985	9.70468	90.8407	1.55717e-21	3.19618e-19	NO	NO
ACRBP	-8.33288	9.5642	90.4737	1.8745e-21	3.72851e-19	NO	NO
CDKN2D	-6.63546	7.39303	90.2615	2.08676e-21	4.10836e-19	NO	NO
ITGB3	-8.37785	9.55504	90.2154	2.13589e-21	4.16262e-19	NO	NO
RGS10	-7.56945	9.2747	89.0829	3.78609e-21	7.30488e-19	NO	NO
LIMS3L	-8.53428	8.65203	88.7653	4.44541e-21	8.32717e-19	NO	NO
MAP3K7CL	-8.94182	11.322	84.0408	4.84665e-20	7.92468e-18	NO	NO
GNG11	-7.45475	11.1398	82.765	9.24138e-20	1.48586e-17	NO	NO
GP6	-9.26604	7.6487	82.0854	1.3033e-19	2.06113e-17	NO	NO
HIST1H2BJ	-8.43706	7.16123	80.955	2.30917e-19	3.59299e-17	NO	NO
ENKUR	-9.84398	8.85738	80.9085	2.36419e-19	3.64918e-17	NO	NO
NT5C3A	-6.7613	10.2034	80.645	2.70137e-19	4.10395e-17	NO	NO
LIMS1	-6.65383	11.0455	80.4527	2.97751e-19	4.45334e-17	NO	NO
RSU1P2	-9.46638	4.02854	80.299	3.21833e-19	4.77649e-17	NO	NO
PF4	-10.0056	11.4213	79.8861	3.96634e-19	5.75388e-17	NO	NO
BIN2	-7.42755	8.38572	78.1027	9.78188e-19	1.35778e-16	NO	NO
ANK1	-8.57498	6.67543	77.8958	1.08621e-18	1.49695e-16	NO	NO
RGS18	-9.8392	11.818	77.6794	1.21198e-18	1.65843e-16	NO	NO
SMIM5	-7.36373	7.31692	77.641	1.23581e-18	1.67913e-16	NO	NO
RAB31	-7.04351	9.57344	77.3034	1.4661e-18	1.97611e-16	NO	NO
LINC00989	-11.1879	8.85175	77.2691	1.49184e-18	1.98507e-16	NO	NO
MPP1	-5.74415	10.0396	76.8009	1.89095e-18	2.4819e-16	NO	NO
LOC100130938	-10.0733	7.3319	76.5597	2.1366e-18	2.78538e-16	NO	NO
C6orf25	-12.1413	8.61684	76.1275	2.65923e-18	3.37548e-16	NO	NO
CXCR2P1	-8.70919	9.11226	76.0339	2.78834e-18	3.4934e-16	NO	NO
HIST1H3H	-7.93123	8.08613	75.7655	3.19433e-18	3.95073e-16	NO	NO
PF4V1	-9.66885	10.1285	75.6157	3.44609e-18	4.20815e-16	NO	NO
SH3BGRL	-6.01082	10.0388	75.6008	3.47227e-18	4.21346e-16	NO	NO
CCL5	-6.70195	10.3992	75.1693	4.32022e-18	5.20965e-16	NO	NO
ZNF185	-7.82825	8.49217	75.0103	4.68266e-18	5.61164e-16	NO	NO
DDX11L9	-8.08229	7.12345	74.9893	4.73276e-18	5.62627e-16	NO	NO
DDX11L10	-9.47405	7.88649	74.6533	5.61066e-18	6.44358e-16	NO	NO
ALOX12	-8.49852	7.7337	74.0175	7.74288e-18	8.78771e-16	NO	NO
SELP	-8.98862	7.98364	72.8701	1.38469e-17	1.51797e-15	NO	NO
MTURN	-6.95642	8.97377	72.2548	1.89127e-17	2.06159e-15	NO	NO
TPTEP1	-8.28051	6.06952	72.2351	1.91032e-17	2.07066e-15	NO	NO
VCL	-6.36408	10.9236	71.9884	2.16466e-17	2.32028e-15	NO	NO
RAB27B	-8.73886	7.77617	71.8794	2.28757e-17	2.43848e-15	NO	NO
MED12L	-7.97672	6.94216	70.7282	4.09997e-17	4.27594e-15	NO	NO
ARHGAP18	-5.89741	9.02262	70.6288	4.31181e-17	4.47269e-15	NO	NO
ARHGAP6	-7.49872	6.87316	70.2599	5.19836e-17	5.36349e-15	NO	NO
MMD	-6.43256	10.0515	69.0465	9.61712e-17	9.56457e-15	NO	NO
SLA2	-7.23794	7.15657	68.8256	1.0757e-16	1.05353e-14	NO	NO
TNNC2	-9.13141	6.34175	68.5147	1.25935e-16	1.21489e-14	NO	NO
CD226	-9.00197	8.11231	68.5048	1.26569e-16	1.21494e-14	NO	NO
RSU1	-5.3224	10.0068	67.6591	1.94357e-16	1.8382e-14	NO	NO
TMSB4XP8	-7.02503	14.2226	67.442	2.16978e-16	2.03222e-14	NO	NO
RABGAP1L	-5.26893	7.99425	67.1246	2.54878e-16	2.36423e-14	NO	NO
NRGN	-7.94179	8.78746	66.6156	3.29968e-16	3.03162e-14	NO	NO
FLJ44511	-8.24915	8.29862	66.1107	4.26287e-16	3.87961e-14	NO	NO
SRGN	-6.12232	10.0436	65.2813	6.49339e-16	5.6947e-14	NO	NO
HIST1H2BH	-9.90423	6.96218	64.9857	7.54446e-16	6.52748e-14	NO	NO
SH3BGRL3	-5.69193	11.376	63.1005	1.96428e-15	1.6196e-13	NO	NO
LGALS12	-10.8825	6.43749	61.5871	4.23579e-15	3.35347e-13	NO	NO
POTEJ	-6.03434	5.35273	61.2865	4.93446e-15	3.87014e-13	NO	NO
MAP1LC3B2	-5.66397	7.65334	61.0055	5.69157e-15	4.44588e-13	NO	NO
ENDOD1	-6.32493	8.45147	60.8661	6.10929e-15	4.71899e-13	NO	NO
NEXN	-7.08362	8.04942	60.8644	6.11458e-15	4.71899e-13	NO	NO
MAX	-4.86283	8.74619	60.4463	7.56152e-15	5.78936e-13	Yes	Yes
SKAP2	-4.99979	8.58449	60.3029	8.13274e-15	6.2021e-13	NO	NO
PTPLAD2	-8.14519	7.55455	60.1893	8.61603e-15	6.51912e-13	NO	NO
HMGB1	-3.34447	10.261	60.1195	8.92705e-15	6.72806e-13	NO	NO
NUTF2P4	-7.78085	2.11437	59.9416	9.77161e-15	7.33593e-13	NO	NO
MBNL1	-4.99484	10.6192	59.8346	1.03173e-14	7.68583e-13	NO	NO
TUBA4B	-5.88899	5.67445	59.5038	1.22059e-14	9.02304e-13	NO	NO
HK1	-4.80042	7.16524	58.8691	1.68514e-14	1.23156e-12	NO	NO
TMEM55A	-5.82095	7.82573	58.8209	1.72693e-14	1.25345e-12	NO	NO
PLA2G12A	-4.56873	8.15275	58.5323	1.99984e-14	1.43974e-12	NO	NO
FERMT3	-6.38933	9.20234	58.4749	2.05904e-14	1.47684e-12	NO	NO
ARHGDIB	-5.67662	10.3096	58.1121	2.47601e-14	1.76281e-12	NO	NO
VIM-AS1	-8.91115	8.44545	58.0989	2.49267e-14	1.76815e-12	NO	NO
TAL1	-7.40866	7.99591	58.0032	2.61691e-14	1.84948e-12	Yes	NO
SH3BGRL2	-5.29642	10.3127	57.8857	2.77793e-14	1.95611e-12	NO	NO
TRAPPC3L	-9.15307	6.72087	57.6066	3.20154e-14	2.22196e-12	NO	NO
HBD	-10.1581	10.1471	57.439	3.48628e-14	2.40229e-12	NO	NO
HIST1H2AC	-5.95732	9.31583	57.3143	3.71442e-14	2.55039e-12	NO	NO
POTEI	-6.73659	6.00743	57.3017	3.73838e-14	2.55774e-12	NO	NO
SMOX	-6.02969	7.88367	57.1762	3.98455e-14	2.71654e-12	NO	NO
TUBA8	-6.72769	7.57983	56.6744	5.14297e-14	3.46953e-12	NO	NO
PDE5A	-7.46709	8.9758	56.4783	5.68214e-14	3.80664e-12	NO	NO
RAP1B	-5.10679	10.3277	56.0725	6.98465e-14	4.64696e-12	NO	NO
GATA1	-9.89334	6.16317	56.0147	7.1933e-14	4.76933e-12	Yes	NO
MAP1LC3B	-4.95282	9.14831	55.957	7.40749e-14	4.89452e-12	NO	NO
MIR4435-1HG	-4.74243	7.26548	55.7965	8.0374e-14	5.27461e-12	NO	NO
LOC653653	-9.22731	5.30696	55.405	9.80876e-14	6.37206e-12	NO	NO
TLK1	-5.16228	9.52806	55.3222	1.02307e-13	6.60172e-12	NO	NO
TUBA4A	-5.35895	9.61655	55.3145	1.02709e-13	6.60554e-12	NO	NO
GMPR	-5.76532	8.24505	55.1505	1.11646e-13	7.11859e-12	NO	NO
GABARAPL2	-4.33694	8.96089	55.1479	1.11793e-13	7.11859e-12	NO	NO
SMIM3	-6.43923	7.69774	54.7492	1.36933e-13	8.60583e-12	NO	NO
CTSA	-4.45604	10.9158	54.6911	1.41047e-13	8.83559e-12	NO	NO
LOC100289196	-7.93432	3.28813	54.461	1.58567e-13	9.86902e-12	NO	NO
FYB	-6.14965	8.95509	54.3958	1.63912e-13	1.01689e-11	NO	NO
LOC100128164	-7.36818	5.73238	54.2902	1.72962e-13	1.06617e-11	NO	NO
HIST2H2BE	-5.69241	9.47194	54.1398	1.86722e-13	1.14478e-11	NO	NO
LTBP1	-5.88036	9.2182	54.1379	1.869e-13	1.14478e-11	NO	NO
SCGB1C1	-11.511	5.35697	54.0833	1.92164e-13	1.1733e-11	NO	NO
CELF2	-5.46861	7.54892	54.0337	1.97076e-13	1.19949e-11	NO	NO
MPL	-8.48083	8.21585	53.9287	2.07902e-13	1.25745e-11	NO	NO
RAB11A	-4.70442	9.8609	53.8546	2.1589e-13	1.29763e-11	NO	NO
PAIP2	-3.93801	9.05852	53.8419	2.17287e-13	1.30197e-11	NO	NO
RUFY1	-5.38213	9.32345	53.7574	2.26843e-13	1.35084e-11	NO	NO
DMTN	-4.11678	7.75655	53.6322	2.41759e-13	1.43523e-11	NO	NO
TLN1	-4.85488	11.2198	53.3175	2.83768e-13	1.66414e-11	NO	NO
DAB2	-4.68582	9.41896	53.1185	3.14021e-13	1.83043e-11	NO	NO
GUCY1B3	-6.06442	8.21111	53.0327	3.28041e-13	1.90639e-11	NO	NO
RBX1	-4.61977	9.13937	52.5652	4.16204e-13	2.38286e-11	NO	NO
TMEM50A	-4.16332	9.27906	52.2837	4.80352e-13	2.72586e-11	NO	NO
ARL6IP5	-4.68786	9.45477	52.2484	4.89061e-13	2.76344e-11	NO	NO
SEMA4D	-5.78176	7.82076	52.2453	4.8984e-13	2.76344e-11	NO	NO
LINC00152	-4.32598	7.28028	52.1446	5.15616e-13	2.90038e-11	NO	NO
XK	-4.89711	6.57891	52.1287	5.19795e-13	2.91538e-11	NO	NO
NAP1L1	-4.53145	10.6632	52.1017	5.26986e-13	2.94715e-11	NO	NO
DNM3	-8.40791	8.60259	51.7835	6.19695e-13	3.41398e-11	NO	NO
CLEC1B	-7.8415	8.20863	51.7792	6.21077e-13	3.41398e-11	NO	NO
GUCY1A3	-5.48365	8.33472	51.7463	6.31554e-13	3.46171e-11	NO	NO
OST4	-5.47266	10.6121	51.6725	6.55755e-13	3.58418e-11	NO	NO
B2M	-5.27486	14.2343	51.5858	6.85359e-13	3.7354e-11	NO	NO
MFSD1	-4.48411	9.35331	51.5671	6.9192e-13	3.76054e-11	NO	NO
PRKCB	-6.5321	8.01517	51.5222	7.07921e-13	3.8367e-11	NO	NO
CORO1C	-4.00784	9.06251	51.5039	7.14556e-13	3.86181e-11	NO	NO
MLH3	-6.01167	9.92102	51.3081	7.89476e-13	4.24294e-11	NO	NO
PADI4	-9.34056	6.05623	51.1735	8.45511e-13	4.50643e-11	NO	NO
NCOA4	-4.40297	11.3348	50.8821	9.80859e-13	5.15659e-11	Yes	NO
SNAP23	-4.50455	9.01291	50.8091	1.01798e-12	5.33723e-11	NO	NO
TSC22D1	-4.88216	10.3227	50.0315	1.51301e-12	7.86845e-11	Yes	NO
RGS6	-7.58405	6.44136	50.0095	1.53006e-12	7.93574e-11	NO	NO
FXYD5	-4.38154	7.34314	49.734	1.76066e-12	9.08295e-11	NO	NO
PLEK	-6.20925	9.11697	49.5101	1.97351e-12	1.01268e-10	Yes	NO
LEPROT	-3.75754	9.19282	49.4513	2.03358e-12	1.04074e-10	NO	NO
PTPN18	-4.5611	9.41687	49.4444	2.04072e-12	1.04163e-10	NO	NO
ZNF271	-4.33557	7.86348	49.2648	2.23636e-12	1.12954e-10	Yes	NO
C7orf73	-4.16618	9.17011	49.0425	2.50481e-12	1.26182e-10	NO	NO
CCND3	-5.06115	8.85512	48.8489	2.76456e-12	1.38544e-10	NO	NO
DDX11L2	-6.3131	5.09169	48.3571	3.55255e-12	1.75302e-10	NO	NO
AP1S2	-5.73225	7.9226	48.2809	3.69327e-12	1.81318e-10	NO	NO
MAP1A	-6.02144	7.57138	48.1661	3.91595e-12	1.91762e-10	NO	NO
DIMT1	-4.42173	7.09592	48.0441	4.1674e-12	2.03559e-10	NO	NO
ESAM	-5.46842	8.24528	47.8274	4.65453e-12	2.25074e-10	NO	NO
SPX	-6.83276	4.91601	47.6739	5.03349e-12	2.4279e-10	NO	NO
C15orf26	-8.0603	6.11784	47.6399	5.12148e-12	2.46419e-10	NO	NO
LINC01011	-6.75241	7.25893	47.6285	5.15141e-12	2.47242e-10	NO	NO
P2RX1	-6.48178	6.94446	47.578	5.28581e-12	2.52437e-10	NO	NO
FTH1	-3.72886	13.4606	47.4785	5.56099e-12	2.64923e-10	NO	NO
CA2	-4.76585	9.83388	47.4346	5.68691e-12	2.6959e-10	NO	NO
FHL1	-5.73855	8.70029	47.3879	5.82403e-12	2.7474e-10	NO	NO
GNAZ	-5.73964	7.85325	47.3261	6.01077e-12	2.82858e-10	NO	NO
ZCCHC17	-4.47749	7.52304	47.1971	6.41939e-12	3.00621e-10	NO	NO
HIST2H2BA	-5.97149	3.41294	46.9226	7.38453e-12	3.43318e-10	NO	NO
ODC1	-3.36366	8.53725	46.8031	7.84881e-12	3.64026e-10	NO	NO
MYL12A	-4.15774	10.2199	46.7204	8.1872e-12	3.77002e-10	NO	NO
BNIP3L	-6.01618	10.3021	46.6963	8.28846e-12	3.80756e-10	NO	NO
BANK1	-8.34724	7.18457	46.5178	9.07914e-12	4.13144e-10	NO	NO
PGK2	-6.28783	1.13783	46.4596	9.35282e-12	4.24596e-10	NO	NO
HBA1	-9.39754	14.5785	46.3811	9.73491e-12	4.40905e-10	NO	NO
LAMTOR1	-3.49351	8.12262	46.3515	9.88302e-12	4.46564e-10	NO	NO
HIST1H2BC	-5.6841	6.52794	46.3436	9.92323e-12	4.47334e-10	NO	NO
HIST1H2BK	-4.21148	9.22441	45.9946	1.18581e-11	5.27165e-10	NO	NO
HBB	-9.70767	16.0685	45.9784	1.19565e-11	5.30319e-10	NO	NO
CABP5	-9.38457	5.57473	45.929	1.22619e-11	5.41376e-10	NO	NO
H3F3A	-4.33799	10.3385	45.8697	1.26384e-11	5.56723e-10	NO	NO
MOB1B	-5.90133	8.2851	45.6784	1.39349e-11	6.09658e-10	NO	NO
HBA2	-9.56851	14.8932	45.6078	1.44466e-11	6.30616e-10	NO	NO
BZRAP1-AS1	-6.60189	6.02386	45.272	1.71485e-11	7.40184e-10	NO	NO
WIPF1	-5.50669	8.65116	45.1333	1.84066e-11	7.90949e-10	NO	NO
SCFD2	-5.70624	7.8646	45.1017	1.87066e-11	8.02057e-10	NO	NO
LOC124685	-8.3389	6.93974	44.8983	2.07542e-11	8.82009e-10	NO	NO
CXCR2	-7.19909	4.67873	44.8747	2.10059e-11	8.8902e-10	NO	NO
CDC42SE2	-3.93993	8.35589	44.7329	2.25833e-11	9.53442e-10	NO	NO
SAT1	-3.03228	10.3203	44.7023	2.29389e-11	9.64232e-10	NO	NO
PVALB	-8.77732	7.01951	44.565	2.46047e-11	1.02977e-09	NO	NO
PSTPIP2	-4.44735	7.83419	44.542	2.48964e-11	1.03748e-09	NO	NO
SNN	-4.85767	7.99439	44.4527	2.60583e-11	1.08122e-09	NO	NO
OAZ1	-4.01501	11.209	44.1255	3.07987e-11	1.26702e-09	NO	NO
YWHAZ	-3.08029	10.695	44.0668	3.17352e-11	1.3e-09	NO	NO
SPOCD1	-7.63103	5.98947	43.9994	3.28471e-11	1.33703e-09	NO	NO
PCYT1B	-9.17546	6.16061	43.8172	3.60525e-11	1.45827e-09	NO	NO
RAP2B	-3.74719	7.97015	43.7768	3.68049e-11	1.48559e-09	NO	NO
RNF24	-5.29864	6.34208	43.6389	3.94917e-11	1.5874e-09	NO	NO
WHAMMP3	-5.08348	7.2515	43.3086	4.67519e-11	1.85986e-09	NO	NO
BLOC1S6	-3.85234	7.84059	43.2634	4.78454e-11	1.89944e-09	NO	NO
MFAP3L	-5.99267	8.86267	43.2491	4.81953e-11	1.9094e-09	NO	NO
LOC100287036	-8.72198	5.12117	43.1658	5.02911e-11	1.98024e-09	NO	NO
CAPZA2	-3.55862	9.04596	42.7968	6.07305e-11	2.36714e-09	NO	NO
ZEB2	-4.63111	7.39941	42.7114	6.34425e-11	2.46786e-09	Yes	Yes
MYL4	-8.53616	6.85215	42.701	6.37786e-11	2.47594e-09	NO	NO
MORF4	-4.94547	1.88967	42.5636	6.84201e-11	2.6508e-09	NO	NO
RPA1	-4.56088	8.51169	42.4709	7.17423e-11	2.77394e-09	NO	NO
EMC3	-3.99714	8.98282	42.3619	7.58533e-11	2.9033e-09	NO	NO
TPM4	-4.16441	9.87345	42.3584	7.59909e-11	2.9033e-09	NO	NO
MARCH2	-3.71625	8.22795	41.9873	9.18667e-11	3.46187e-09	NO	NO
VSIG2	-6.1761	5.82945	41.8077	1.00706e-10	3.78758e-09	NO	NO
ANO6	-3.95498	9.91647	41.7796	1.02161e-10	3.82739e-09	NO	NO
RAB37	-4.96448	7.71306	41.7373	1.04397e-10	3.90357e-09	NO	NO
MMRN1	-8.14265	7.49291	41.7237	1.05129e-10	3.92331e-09	NO	NO
UQCRHL	-4.46537	6.55945	41.5758	1.13391e-10	4.20724e-09	NO	NO
H3F3AP4	-3.83206	10.7895	41.5251	1.16368e-10	4.3094e-09	NO	NO
BEX4	-4.88051	5.97781	41.4194	1.2283e-10	4.52269e-09	NO	NO
MAPRE2	-4.11778	8.20158	41.392	1.24567e-10	4.57791e-09	NO	NO
F2R	-4.94217	7.88029	41.3487	1.27354e-10	4.67141e-09	NO	NO
ITM2B	-3.27424	10.3062	41.2282	1.35452e-10	4.95902e-09	NO	NO
YPEL5	-3.95167	9.20445	41.2167	1.36255e-10	4.97898e-09	NO	NO
JAM3	-6.06382	7.82385	41.1821	1.38684e-10	5.05818e-09	NO	NO
SVIP	-4.76073	7.7176	40.9657	1.54922e-10	5.61854e-09	NO	NO
SEPT7	-3.84989	8.81119	40.8332	1.65796e-10	5.99038e-09	NO	NO
MCUR1	-3.54258	7.53856	40.7604	1.72084e-10	6.18285e-09	NO	NO
NGFRAP1	-3.77242	9.19753	40.5762	1.89093e-10	6.76877e-09	NO	NO
LOC728975	-5.63207	7.19537	40.5293	1.93693e-10	6.92059e-09	NO	NO
CPNE5	-5.63194	6.55561	40.4531	2.01393e-10	7.16914e-09	NO	NO
SLC44A2	-4.29638	7.89642	40.4459	2.0214e-10	7.18248e-09	NO	NO
C9orf89	-4.8289	7.12062	40.3957	2.07392e-10	7.35555e-09	NO	NO
ILK	-4.07621	9.07645	40.3228	2.1528e-10	7.60872e-09	NO	NO
CALM1	-2.90748	9.25259	40.2342	2.25272e-10	7.93137e-09	NO	NO
SPARC	-4.60742	10.2001	40.1451	2.35785e-10	8.2864e-09	NO	NO
PDLIM1	-3.64719	9.0103	40.0122	2.52376e-10	8.83728e-09	NO	NO
PTP4A2	-3.09574	8.95398	39.9685	2.58086e-10	9.02084e-09	NO	NO
LOC441601	-7.30001	5.20526	39.8817	2.69813e-10	9.41369e-09	NO	NO
SENCR	-7.48377	5.16163	39.7652	2.86403e-10	9.97449e-09	NO	NO
EMP3	-4.45505	6.60273	39.7331	2.91151e-10	1.01216e-08	NO	NO
TRAPPC1	-4.52317	8.55892	39.5975	3.12089e-10	1.08105e-08	NO	NO
LPAR5	-6.52422	6.15533	39.4683	3.33427e-10	1.14878e-08	NO	NO
PRKACB	-4.66139	7.91737	39.4422	3.37917e-10	1.16217e-08	NO	NO
UCP2	-4.72945	8.50357	39.1364	3.95201e-10	1.35195e-08	NO	NO
POTEE	-4.91973	4.32972	39.0885	4.05016e-10	1.38063e-08	NO	NO
SEPT5	-4.60642	6.71982	39.0462	4.1389e-10	1.4084e-08	NO	NO
NDUFA6	-3.13556	8.14749	38.9106	4.43669e-10	1.50178e-08	NO	NO
HIST1H4C	-4.74337	6.87341	38.6294	5.12416e-10	1.72842e-08	NO	NO
PDCD10	-3.87691	7.38984	38.5978	5.20783e-10	1.75052e-08	NO	NO
C4orf3	-3.07003	8.09671	38.4934	5.49398e-10	1.83392e-08	NO	NO
CXCL5	-5.27404	8.61272	38.4434	5.63656e-10	1.87827e-08	NO	NO
TMEM91	-4.96416	7.01344	38.3577	5.88938e-10	1.95913e-08	NO	NO
SKP1	-2.44172	8.91541	37.9236	7.35681e-10	2.42222e-08	NO	NO
HIST1H2BG	-6.53407	6.15292	37.6576	8.43155e-10	2.76194e-08	NO	NO
CD36	-3.97058	8.773	36.9854	1.1902e-09	3.82728e-08	NO	NO
MYL6	-3.07847	10.9226	36.9169	1.2327e-09	3.95077e-08	NO	NO
FKBP1A	-3.2501	8.03634	36.8748	1.25965e-09	4.02038e-08	NO	NO
ADD3	-4.03238	7.92141	36.8732	1.26066e-09	4.02038e-08	NO	NO
DYNLRB1	-3.33295	8.59614	36.8476	1.27731e-09	4.05334e-08	NO	NO
HIST2H2BF	-4.28856	4.80414	36.83	1.2889e-09	4.08342e-08	NO	NO
PCGF5	-4.16775	8.50387	36.7295	1.35707e-09	4.27833e-08	NO	NO
ELF1	-4.01348	8.12138	36.7251	1.36014e-09	4.28101e-08	Yes	Yes
TMCC2	-7.82124	6.23303	36.6291	1.42883e-09	4.46853e-08	NO	NO
GNG8	-8.66194	3.93429	36.5747	1.46929e-09	4.58712e-08	NO	NO
TMSB4X	-8.24145	6.91384	36.3209	1.67359e-09	5.18302e-08	NO	NO
LRRC32	-4.03849	7.37559	36.268	1.7196e-09	5.31698e-08	NO	NO
STON2	-7.17529	6.59907	36.1651	1.81292e-09	5.58761e-08	NO	NO
PNMA1	-4.37313	6.99795	36.1587	1.81883e-09	5.59691e-08	NO	NO
ATP5EP2	-4.75378	6.3912	35.8631	2.11684e-09	6.44199e-08	NO	NO
ASAP1	-3.36631	7.85322	35.7029	2.29824e-09	6.91768e-08	NO	NO
RNF11	-4.06955	9.42671	35.6757	2.33055e-09	6.99613e-08	NO	NO
P2RY12	-8.96574	5.5883	35.6031	2.41899e-09	7.23597e-08	NO	NO
FCER1G	-5.54058	9.09623	35.5207	2.5235e-09	7.50207e-08	NO	NO
RIOK3	-3.77621	8.96406	35.3485	2.75684e-09	8.1331e-08	NO	NO
SLC18A2	-3.54349	5.67079	35.281	2.854e-09	8.39407e-08	NO	NO
LGALSL	-4.70799	8.01147	35.1305	3.08334e-09	9.02731e-08	NO	NO
EHD3	-6.03514	7.09987	35.0631	3.19184e-09	9.31671e-08	NO	NO
GPX1	-3.40804	10.6946	34.8282	3.60121e-09	1.04484e-07	NO	NO
HLA-G	-4.33334	5.21257	34.7937	3.6656e-09	1.06192e-07	NO	NO
C12orf76	-4.8014	6.56209	34.6893	3.86746e-09	1.11631e-07	NO	NO
PCNP	-2.60025	8.00252	34.6061	4.03634e-09	1.16061e-07	NO	NO
ACTN1	-3.69695	9.35314	34.57	4.11198e-09	1.1806e-07	NO	NO
CA1	-10.4585	9.27654	34.4822	4.30159e-09	1.23138e-07	NO	NO
LINC00984	-5.73408	6.3937	34.4404	4.39504e-09	1.25441e-07	NO	NO
VDAC3	-3.64866	8.51307	34.4186	4.44453e-09	1.26666e-07	NO	NO
ACTB	-3.89444	12.2672	34.368	4.56163e-09	1.2962e-07	NO	NO
RHD	-5.24849	5.71537	34.3297	4.65237e-09	1.31617e-07	NO	NO
ELOVL7	-4.81975	8.35784	34.3233	4.66761e-09	1.31855e-07	NO	NO
RNR2	-3.90285	18.1073	34.2972	4.73062e-09	1.33245e-07	NO	NO
SECISBP2	-2.9206	7.22368	34.2821	4.76738e-09	1.33889e-07	NO	NO
OPA1	-2.53452	7.37398	34.2657	4.80786e-09	1.34634e-07	NO	NO
ARPC2	-2.63023	8.54419	34.2018	4.96837e-09	1.38927e-07	NO	NO
PRUNE	-3.9963	7.82196	34.1978	4.97859e-09	1.39011e-07	NO	NO
GPR55	-8.45683	4.62024	33.9547	5.64112e-09	1.55931e-07	NO	NO
PEAR1	-5.59405	6.77267	33.9489	5.65786e-09	1.5617e-07	NO	NO
HIST1H2BE	-5.40873	3.35577	33.8656	5.90542e-09	1.6277e-07	NO	NO
SSX2IP	-3.6155	7.92321	33.8527	5.9448e-09	1.63389e-07	NO	NO
AMD1	-3.4302	8.13046	33.8448	5.96899e-09	1.6382e-07	NO	NO
GMFG	-4.22841	7.18244	33.3651	7.63826e-09	2.07275e-07	NO	NO
AHSP	-10.6655	8.23738	33.3317	7.77066e-09	2.10572e-07	NO	NO
MTRNR2L9	-4.36961	13.5561	33.2972	7.90966e-09	2.14038e-07	NO	NO
PARK7	-2.47348	8.72559	33.2661	8.0371e-09	2.16878e-07	NO	NO
EFHC2	-8.00374	5.88214	33.154	8.51406e-09	2.28992e-07	NO	NO
ICAM2	-5.16602	5.36767	33.1496	8.53348e-09	2.28992e-07	NO	NO
STOM	-2.75102	9.13125	32.9992	9.21959e-09	2.46784e-07	NO	NO
HLA-E	-3.72971	11.3642	32.8785	9.81026e-09	2.61435e-07	NO	NO
DAZAP2	-2.37522	8.77226	32.822	1.00995e-08	2.68032e-07	NO	NO
DYNLL1	-3.09226	8.91409	32.7754	1.03448e-08	2.74165e-07	NO	NO
FAXDC2	-3.56121	8.65284	32.7274	1.0603e-08	2.79855e-07	NO	NO
ANKRD55	-5.99096	5.51962	32.7126	1.06841e-08	2.8161e-07	NO	NO
SLFN14	-9.20262	6.08797	32.6551	1.10049e-08	2.89276e-07	NO	NO
YWHAE	-2.42695	8.71443	32.5934	1.13602e-08	2.98116e-07	NO	NO
ANGPT1	-6.49446	6.60821	32.5913	1.13721e-08	2.98116e-07	NO	NO
UBE2F	-3.44031	7.35061	32.4306	1.23525e-08	3.22503e-07	NO	NO
MEIS1	-5.0386	7.03463	32.3638	1.27843e-08	3.32874e-07	Yes	NO
PKM	-3.17074	9.23871	32.2299	1.36969e-08	3.54248e-07	NO	NO
TAGLN2	-3.22478	10.8927	32.2063	1.38637e-08	3.57766e-07	NO	NO
RNY3	-7.12636	0.396065	32.2055	1.38701e-08	3.57766e-07	NO	NO
PKHD1L1	-6.8748	6.30457	32.0881	1.4734e-08	3.78532e-07	NO	NO
LAT	-4.65038	6.97586	32.0001	1.54168e-08	3.95023e-07	NO	NO
FLJ32255	-5.52389	6.35801	31.9893	1.55027e-08	3.96695e-07	NO	NO
KIAA0513	-4.88605	6.68518	31.7994	1.70949e-08	4.3513e-07	NO	NO
MIR223	-9.44602	3.87353	31.7743	1.73173e-08	4.39632e-07	NO	NO
PTPN12	-4.08794	8.71887	31.7276	1.77385e-08	4.49733e-07	NO	NO
ADIPOR1	-3.60294	9.63966	31.6802	1.81766e-08	4.5843e-07	NO	NO
LOC644961	-4.46555	3.75786	31.6371	1.85845e-08	4.68106e-07	NO	NO
CALM3	-3.09279	9.57509	31.5676	1.92618e-08	4.83381e-07	NO	NO
SERF2	-2.928	9.90265	31.5638	1.92998e-08	4.83599e-07	NO	NO
BICD2	-3.85522	7.32285	31.5147	1.97937e-08	4.93411e-07	NO	NO
HIST1H2BO	-6.91054	4.64982	31.5073	1.98694e-08	4.94658e-07	NO	NO
WHAMMP2	-4.73839	6.53791	31.272	2.24296e-08	5.51985e-07	NO	NO
RAB8A	-3.00281	8.06919	31.2291	2.29306e-08	5.63596e-07	NO	NO
STK4	-3.62877	7.60852	31.1174	2.42887e-08	5.96216e-07	NO	NO
PCMTD1	-3.47211	7.91346	30.9262	2.68035e-08	6.50499e-07	NO	NO
SUSD1	-4.97678	6.39475	30.8898	2.73107e-08	6.61146e-07	NO	NO
MOB1A	-4.08614	7.12645	30.875	2.75197e-08	6.65369e-07	NO	NO
ALAS2	-12.6391	10.4677	30.8349	2.80945e-08	6.78418e-07	NO	NO
GGTA1P	-5.31077	7.11431	30.8268	2.82121e-08	6.79329e-07	NO	NO
ASAH1	-3.51975	8.47078	30.825	2.82379e-08	6.79329e-07	NO	NO
CD99	-2.89547	9.23368	30.7829	2.88573e-08	6.92355e-07	NO	NO
THBS1	-3.67637	9.72054	30.7809	2.8887e-08	6.92355e-07	NO	NO
SEC14L5	-7.22024	6.22747	30.6816	3.04038e-08	7.23319e-07	NO	NO
FGFR1OP2	-3.20485	6.71676	30.6559	3.08086e-08	7.31144e-07	NO	NO
HIST1H4H	-6.47932	5.44583	30.6479	3.09369e-08	7.33287e-07	NO	NO
UQCRH	-2.46564	8.18642	30.5819	3.20062e-08	7.56773e-07	NO	NO
EPB41	-4.09732	8.60369	30.5734	3.21471e-08	7.59175e-07	NO	NO
CAP1	-2.83067	9.14185	30.5131	3.31625e-08	7.82196e-07	NO	NO
NUTM2A-AS1	-3.73992	5.02993	30.457	3.41353e-08	8.04158e-07	NO	NO
SLC2A3	-4.76557	7.03988	30.2972	3.70656e-08	8.69779e-07	NO	NO
G3BP2	-3.00091	7.46124	30.0167	4.28348e-08	9.95728e-07	NO	NO
FAM46C	-5.87473	9.13539	29.951	4.43094e-08	1.02877e-06	NO	NO
RASGRP2	-3.84186	6.2763	29.9172	4.50895e-08	1.04514e-06	NO	NO
MYL9	-3.81659	8.13952	29.9158	4.51228e-08	1.04514e-06	NO	NO
DNAJB6	-2.90403	7.49832	29.8881	4.57704e-08	1.05887e-06	NO	NO
HIST1H2BN	-5.87632	4.0282	29.8381	4.69683e-08	1.07882e-06	NO	NO
SEPT11	-3.26125	7.43219	29.8205	4.73964e-08	1.08736e-06	NO	NO
HRASLS	-8.09229	5.21349	29.7295	4.96744e-08	1.13691e-06	NO	NO
CRBN	-3.57084	7.31154	29.714	5.0071e-08	1.14463e-06	NO	NO
CLCN3	-4.09009	7.60242	29.6779	5.10125e-08	1.16478e-06	NO	NO
PTPRJ	-3.72989	8.09593	29.5837	5.35532e-08	1.21559e-06	NO	NO
XPNPEP1	-3.84664	7.45915	29.5518	5.44414e-08	1.2343e-06	NO	NO
TBXA2R	-4.66936	5.63948	29.5396	5.47846e-08	1.24063e-06	NO	NO
TSPAN18	-5.35353	6.94906	29.3968	5.89761e-08	1.32931e-06	NO	NO
APOBEC3C	-4.96977	5.72674	29.283	6.25435e-08	1.40316e-06	NO	NO
HIST1H2AE	-5.23289	6.25594	29.2491	6.36461e-08	1.42623e-06	NO	NO
LOC283194	-6.44356	5.60084	29.061	7.01345e-08	1.56075e-06	NO	NO
GSTO1	-2.60808	8.69002	29.0183	7.16966e-08	1.59368e-06	NO	NO
TMEM140	-3.90526	8.04453	28.9766	7.32579e-08	1.62092e-06	NO	NO
RAB6C	-3.61554	4.71721	28.9081	7.58959e-08	1.67544e-06	NO	NO
TNFSF4	-6.14643	7.50455	28.9052	7.60076e-08	1.67599e-06	NO	NO
CNST	-4.2055	8.64007	28.8843	7.6833e-08	1.69033e-06	NO	NO
MYLK	-3.3714	8.9978	28.7829	8.09627e-08	1.77511e-06	NO	NO
NAT8B	-4.75844	5.90399	28.6981	8.45884e-08	1.8483e-06	NO	NO
HSBP1	-3.07617	8.05178	28.6324	8.75043e-08	1.90985e-06	NO	NO
EIF1B	-3.53934	7.36344	28.5807	8.98748e-08	1.95495e-06	NO	NO
HBM	-9.47684	6.5265	28.5454	9.15271e-08	1.98865e-06	NO	NO
SLC40A1	-2.78934	9.54526	28.5277	9.23684e-08	2.00467e-06	NO	NO
RYBP	-3.59869	7.78353	28.358	1.00827e-07	2.18089e-06	NO	NO
NDUFAF3	-2.67778	7.63131	28.26	1.06063e-07	2.28137e-06	NO	NO
FTH1P3	-4.70024	6.70065	28.19	1.09969e-07	2.35489e-06	NO	NO
IGF2BP3	-3.86305	7.08244	28.1339	1.13203e-07	2.41876e-06	NO	NO
TMSB10P1	-4.3822	3.47237	28.1295	1.13464e-07	2.42164e-06	NO	NO
LOC100289143	-4.58865	0.419187	28.0028	1.2114e-07	2.57615e-06	NO	NO
CTDSPL	-3.59292	8.11265	28.0013	1.21237e-07	2.57615e-06	NO	NO
TIMP1	-3.27683	9.11143	27.985	1.22257e-07	2.59497e-06	NO	NO
LANCL3	-8.97366	4.78349	27.8689	1.29819e-07	2.74039e-06	NO	NO
TPST2	-3.06322	7.73439	27.8153	1.33469e-07	2.80823e-06	NO	NO
UBE2E3	-3.12801	7.23421	27.7967	1.34754e-07	2.82909e-06	NO	NO
SRSF6	-2.34203	8.66635	27.7929	1.35018e-07	2.83155e-06	NO	NO
ARMCX3	-3.36698	6.82043	27.6093	1.48466e-07	3.09342e-06	NO	NO
HIST2H2AA4	-3.11808	7.04787	27.523	1.55236e-07	3.22751e-06	NO	NO
PBX1	-4.17527	7.40988	27.5063	1.56581e-07	3.25197e-06	Yes	NO
ERV3-1	-4.57156	5.3907	27.3149	1.72871e-07	3.56725e-06	NO	NO
CHD9	-3.00807	7.42611	27.2262	1.80989e-07	3.71884e-06	NO	NO
KLHL6	-5.07814	6.02413	27.0104	2.02359e-07	4.13592e-06	NO	NO
HIST2H2AA3	-3.08994	7.13923	26.9841	2.05131e-07	4.18373e-06	NO	NO
EGF	-6.29209	6.41977	26.8244	2.22804e-07	4.5298e-06	NO	NO
UBB	-3.78099	11.7618	26.7874	2.27114e-07	4.58882e-06	NO	NO
GCOM1	-7.99867	6.38238	26.7872	2.27134e-07	4.58882e-06	NO	NO
COTL1	-3.70387	7.70072	26.7634	2.2995e-07	4.64086e-06	NO	NO
SEC14L1	-3.25644	7.45832	26.6405	2.45052e-07	4.90968e-06	NO	NO
LYPLAL1	-3.52189	7.272	26.5934	2.51102e-07	5.01528e-06	NO	NO
RASA3	-4.48699	6.2669	26.5848	2.52222e-07	5.03244e-06	NO	NO
PDGFA	-3.60433	7.40487	26.5743	2.53589e-07	5.05449e-06	NO	NO
VEPH1	-6.35715	6.68253	26.4936	2.64417e-07	5.25944e-06	NO	NO
YWHAH	-2.82382	8.2708	26.4256	2.73891e-07	5.42551e-06	NO	NO
NUTF2	-2.44171	7.07302	26.3633	2.82867e-07	5.57471e-06	NO	NO
MKRN1	-3.72782	9.10335	26.3471	2.85249e-07	5.61592e-06	NO	NO
GTF3C6	-2.48972	6.89699	26.2696	2.96931e-07	5.81624e-06	NO	NO
RNR1	-3.4402	15.2348	26.2219	3.04354e-07	5.94955e-06	NO	NO
LRMP	-5.92248	6.15458	26.1853	3.10182e-07	6.05735e-06	NO	NO
GATA2	-5.3623	5.04961	26.1563	3.14876e-07	6.14278e-06	Yes	NO
ARL15	-5.35726	7.45674	26.1483	3.16177e-07	6.16195e-06	NO	NO
RAB6A	-2.52881	7.53578	26.0898	3.25909e-07	6.31969e-06	NO	NO
ARPC1B	-3.32883	9.54473	26.0587	3.31194e-07	6.41573e-06	NO	NO
DYTN	-8.64261	4.4661	25.9588	3.48778e-07	6.74957e-06	NO	NO
TANGO2	-3.27425	6.48734	25.8255	3.73712e-07	7.2104e-06	NO	NO
PDZK1IP1	-3.6843	8.12183	25.7616	3.86289e-07	7.42337e-06	NO	NO
PGRMC1	-2.7932	10.2404	25.6938	4.00107e-07	7.67363e-06	NO	NO
CMTM6	-3.00155	8.21638	25.6635	4.06452e-07	7.77985e-06	NO	NO
ORAI2	-3.77998	6.3578	25.6441	4.10554e-07	7.8428e-06	NO	NO
FLNA	-3.2059	9.39153	25.5458	4.32002e-07	8.21996e-06	NO	NO
TRAPPC2	-3.60762	6.27521	25.45	4.54001e-07	8.60461e-06	NO	NO
BMP6	-5.36627	7.01884	25.2874	4.93926e-07	9.27927e-06	NO	NO
CSNK1A1L	-5.5758	2.18641	25.1978	5.17412e-07	9.69218e-06	NO	NO
ARMCX6	-3.82957	5.87136	25.1025	5.43624e-07	1.01242e-05	NO	NO
MBOAT2	-5.56216	5.60738	25.0588	5.56098e-07	1.03366e-05	NO	NO
TRBV7-4	-8.6829	2.84374	25.0481	5.59164e-07	1.03836e-05	NO	NO
NCK2	-3.50598	6.88934	25.0205	5.67226e-07	1.05126e-05	NO	NO
LY6G6E	-8.50849	3.50013	24.8485	6.20175e-07	1.13959e-05	NO	NO
CMIP	-3.66133	7.19576	24.7808	6.42354e-07	1.17876e-05	NO	NO
SH3TC2	-6.02999	6.44759	24.7531	6.51647e-07	1.19401e-05	NO	NO
ARPC5	-2.53852	8.47636	24.6937	6.72037e-07	1.22903e-05	NO	NO
TMOD3	-2.79407	7.47527	24.6586	6.84388e-07	1.24986e-05	NO	NO
BNIP2	-3.55326	7.35931	24.6577	6.84722e-07	1.24986e-05	NO	NO
LSM1	-3.08244	6.35019	24.6026	7.04569e-07	1.28245e-05	NO	NO
PDK3	-3.50544	6.88007	24.5868	7.1036e-07	1.29115e-05	NO	NO
FBXO7	-3.46035	9.50262	24.3328	8.10456e-07	1.46276e-05	NO	NO
TRBV7-8	-6.03615	0.480704	24.2603	8.41541e-07	1.51745e-05	NO	NO
JARID2	-3.20944	6.24348	24.2056	8.65781e-07	1.5597e-05	Yes	NO
DDX11L8	-6.92084	0.781967	24.1939	8.71066e-07	1.56776e-05	NO	NO
WDR11-AS1	-6.9531	5.66349	24.1776	8.78494e-07	1.57965e-05	NO	NO
RIT1	-4.25589	7.40104	24.1319	8.9956e-07	1.61152e-05	NO	NO
GNAS	-2.44028	10.0011	24.1167	9.06703e-07	1.62281e-05	NO	NO
SEC14L1P1	-4.14448	3.94675	24.0005	9.63087e-07	1.71419e-05	NO	NO
ATP8	-2.57816	9.55218	23.9733	9.76816e-07	1.73702e-05	NO	NO
SSBP2	-5.47902	6.56334	23.9608	9.83176e-07	1.74672e-05	NO	NO
BTK	-5.22614	6.10488	23.9561	9.85581e-07	1.74938e-05	NO	NO
ATP8B5P	-3.03724	5.17609	23.8058	1.06562e-06	1.88452e-05	NO	NO
EIF4E	-3.20431	6.44695	23.7445	1.1001e-06	1.93662e-05	NO	NO
TPP1	-2.54456	8.97893	23.6224	1.17213e-06	2.05405e-05	NO	NO
EIF2AK1	-2.64182	8.7635	23.592	1.19081e-06	2.08489e-05	NO	NO
ARHGAP21	-3.19853	7.82423	23.5776	1.19976e-06	2.09676e-05	NO	NO
ATP5L2	-4.83025	3.48608	23.4395	1.28902e-06	2.24462e-05	NO	NO
FAM26E	-4.7977	3.75448	23.4296	1.29572e-06	2.25425e-05	NO	NO
HIST1H2AG	-5.42816	4.59295	23.286	1.39614e-06	2.42092e-05	NO	NO
SLMAP	-3.11171	6.75861	23.2854	1.39654e-06	2.42092e-05	NO	NO
ATP2A3	-3.95281	6.70491	23.2736	1.40519e-06	2.43154e-05	NO	NO
ISCU	-2.46	7.33523	23.2152	1.44846e-06	2.50194e-05	NO	NO
FAM63A	-3.0024	6.9327	23.1642	1.48738e-06	2.56457e-05	NO	NO
PTPRN	-8.73017	3.96157	23.031	1.59411e-06	2.73636e-05	NO	NO
MBP	-2.88971	6.99424	22.9879	1.63024e-06	2.78847e-05	NO	NO
ELK3	-4.28362	5.39301	22.9666	1.64839e-06	2.81702e-05	Yes	NO
SERPINB1	-2.76548	7.1792	22.8901	1.71529e-06	2.91327e-05	NO	NO
CCT6P3	-3.25925	6.09862	22.8407	1.75997e-06	2.9839e-05	NO	NO
FAM212B-AS1	-8.2284	5.18069	22.8253	1.77418e-06	3.0001e-05	NO	NO
DCLRE1A	-4.58032	6.75956	22.7587	1.83667e-06	3.10304e-05	NO	NO
ITM2A	-4.32896	6.12746	22.7477	1.84723e-06	3.11781e-05	NO	NO
FAM81B	-8.59747	4.37407	22.7333	1.86115e-06	3.13615e-05	NO	NO
NT5M	-4.87539	5.54709	22.6771	1.91642e-06	3.22086e-05	NO	NO
CD84	-4.70764	6.81232	22.6579	1.93558e-06	3.25022e-05	NO	NO
ATP5S	-3.57748	5.55323	22.6559	1.93768e-06	3.25092e-05	NO	NO
LUC7L2	-2.42308	7.30208	22.5754	2.02058e-06	3.36986e-05	NO	NO
CARD16	-4.42127	6.02041	22.524	2.07533e-06	3.44739e-05	NO	NO
STX11	-5.58794	5.98116	22.5219	2.07758e-06	3.44739e-05	NO	NO
HBG1	-12.1569	7.14492	22.5009	2.10041e-06	3.47856e-05	NO	NO
NDUFA5	-2.34975	7.50731	22.4904	2.11198e-06	3.49474e-05	NO	NO
LYN	-3.15732	7.22909	22.4881	2.11449e-06	3.49589e-05	NO	NO
ABCC4	-4.15046	7.41317	22.3835	2.23289e-06	3.67903e-05	NO	NO
H3F3C	-2.65601	6.18383	22.2556	2.38667e-06	3.8991e-05	NO	NO
OSBP2	-5.53955	6.48358	22.2496	2.39403e-06	3.90451e-05	NO	NO
PPM1A	-3.04101	8.09146	22.1616	2.5064e-06	4.06032e-05	NO	NO
ATE1	-4.24248	5.94246	21.9905	2.74004e-06	4.38726e-05	NO	NO
GRK5	-3.95121	6.01817	21.983	2.75081e-06	4.40085e-05	NO	NO
SERINC3	-2.67593	8.03554	21.9482	2.80114e-06	4.47742e-05	NO	NO
POC1B	-3.79889	6.32862	21.6929	3.19976e-06	5.0645e-05	NO	NO
HIST2H2AC	-2.88302	4.384	21.629	3.30811e-06	5.21035e-05	NO	NO
HBG2	-12.1747	8.41074	21.4768	3.58137e-06	5.60869e-05	NO	NO
STXBP2	-3.00734	7.085	21.4376	3.65528e-06	5.71978e-05	NO	NO
RC3H2	-3.96001	6.59786	21.4113	3.70582e-06	5.79416e-05	Yes	NO
ACSBG1	-7.21862	5.20919	21.3345	3.85726e-06	6.01147e-05	NO	NO
CDKN1A	-2.56194	7.89806	21.3245	3.87736e-06	6.03791e-05	NO	NO
ISCA1	-2.71493	7.03625	21.2965	3.93441e-06	6.11689e-05	NO	NO
DOK2	-4.38453	6.77109	21.2521	4.02662e-06	6.2552e-05	NO	NO
TESPA1	-7.42022	5.4629	21.1628	4.21885e-06	6.51709e-05	NO	NO
ITGB3BP	-4.00172	5.97112	21.0263	4.53028e-06	6.97299e-05	NO	NO
ATL1	-6.03307	5.52149	21.021	4.54288e-06	6.98408e-05	NO	NO
SPTB	-4.28025	5.76475	21.0146	4.55804e-06	7.00182e-05	NO	NO
CDKL1	-5.24384	5.04356	20.9333	4.75556e-06	7.27626e-05	NO	NO
MYCT1	-5.02413	6.26422	20.9051	4.82606e-06	7.37829e-05	NO	NO
LIMS3	-5.68616	2.59643	20.8891	4.86646e-06	7.42241e-05	NO	NO
MYL1	-5.6746	0.675854	20.884	4.87955e-06	7.4365e-05	NO	NO
KCTD20	-2.91638	7.88799	20.8073	5.07878e-06	7.70362e-05	NO	NO
MEF2C	-3.78519	6.33781	20.771	5.17608e-06	7.84503e-05	Yes	NO
CD9	-3.70647	8.24254	20.7608	5.20373e-06	7.88075e-05	NO	NO
MDM1	-4.04711	5.81046	20.7077	5.35001e-06	8.07693e-05	NO	NO
LY6G5C	-5.94607	4.95508	20.6239	5.58953e-06	8.39256e-05	NO	NO
TBPL1	-3.07661	6.05289	20.6206	5.59904e-06	8.40031e-05	Yes	NO
WTH3DI	-3.00707	4.88659	20.5868	5.69878e-06	8.5433e-05	NO	NO
ZNF542P	-3.87839	6.95212	20.4243	6.20354e-06	9.23543e-05	Yes	NO
GPSM3	-3.25292	5.88486	20.4027	6.27414e-06	9.31896e-05	NO	NO
SRSF8	-3.23313	6.59599	20.3821	6.34216e-06	9.39992e-05	NO	NO
TM6SF1	-6.04893	5.82237	20.3817	6.34326e-06	9.39992e-05	NO	NO
FNTB	-4.37342	7.30182	20.3738	6.36971e-06	9.42523e-05	NO	NO
SPECC1	-4.43039	5.84918	20.3262	6.53016e-06	9.64724e-05	NO	NO
CLDN5	-3.82207	7.21563	20.3065	6.59759e-06	9.738e-05	NO	NO
DAAM1	-3.24565	6.5857	20.2367	6.8429e-06	0.000100498	NO	NO
FLI1	-4.49599	6.33064	20.2363	6.84434e-06	0.000100498	Yes	NO
UIMC1	-3.21618	6.00979	20.1005	7.34781e-06	0.000106995	NO	NO
MAP4K5	-2.88629	6.32326	20.0958	7.36579e-06	0.000107176	NO	NO
GNB5	-3.22496	7.03798	20.044	7.56793e-06	0.000109786	NO	NO
LRBA	-3.78671	7.58296	19.936	8.0079e-06	0.000115647	NO	NO
SLC25A37	-5.68798	9.21142	19.9224	8.0651e-06	0.000116386	NO	NO
TAOK3	-2.53649	7.17104	19.857	8.34549e-06	0.000119805	NO	NO
BRD3	-2.66712	6.25712	19.7349	8.8962e-06	0.000126301	NO	NO
CDK2AP1	-2.76402	7.17053	19.6925	9.09555e-06	0.000128752	NO	NO
MSRB3	-4.05937	6.00872	19.671	9.19865e-06	0.000129926	NO	NO
TMEM185AP1	-4.85703	3.43647	19.6452	9.32357e-06	0.000131402	NO	NO
TOPORS-AS1	-3.48682	3.7943	19.5558	9.77033e-06	0.000136799	NO	NO
PNP	-3.22957	7.52138	19.4445	1.03567e-05	0.000144276	NO	NO
MTHFD2L	-4.61527	4.7778	19.4268	1.04531e-05	0.000145408	NO	NO
BTN3A2	-2.80456	7.05569	19.3883	1.06658e-05	0.000147791	NO	NO
TSC22D3	-2.45872	9.21402	19.3875	1.06703e-05	0.000147791	Yes	NO
RAB32	-3.21308	7.00636	19.3413	1.09314e-05	0.000150974	NO	NO
CTTN	-2.66871	9.33048	19.3007	1.11668e-05	0.000153894	NO	NO
OR2W3	-9.33129	3.29982	19.2154	1.16769e-05	0.000160124	NO	NO
UBASH3B	-4.39168	5.93184	19.1917	1.18225e-05	0.00016189	NO	NO
LINC01088	-10.6881	5.45973	19.1639	1.19964e-05	0.000163922	NO	NO
DSE	-4.78684	6.26471	19.1551	1.20513e-05	0.000164556	NO	NO
RDH11	-2.88471	8.2369	19.1442	1.21206e-05	0.000165269	NO	NO
WASF2	-2.69817	6.80605	19.1175	1.22912e-05	0.000167358	NO	NO
PLEKHA8P1	-4.33719	5.36296	19.0583	1.26783e-05	0.000172202	NO	NO
HIST1H2AM	-5.1319	4.07868	19.0577	1.26827e-05	0.000172202	NO	NO
OXTR	-5.97466	5.05837	18.8532	1.41173e-05	0.000189943	NO	NO
BARD1	-5.14362	5.11041	18.8457	1.41733e-05	0.000190564	NO	NO
ZFAS1	-2.72756	6.33779	18.8434	1.419e-05	0.000190656	NO	NO
FAM157B	-4.59716	2.30497	18.7039	1.52669e-05	0.000203847	NO	NO
PLEKHO1	-3.30258	6.87769	18.5859	1.62415e-05	0.000215518	NO	NO
CCT6P1	-3.12241	4.6859	18.5729	1.63529e-05	0.000216644	NO	NO
SAV1	-3.45445	6.37075	18.5494	1.65553e-05	0.00021908	NO	NO
RBM38	-3.92071	7.02537	18.5209	1.68048e-05	0.000222077	NO	NO
PARVB	-2.47154	6.20593	18.4914	1.70672e-05	0.000224912	NO	NO
MICU1	-2.31412	6.74394	18.4368	1.75629e-05	0.000230988	NO	NO
OR2B6	-5.83867	4.19421	18.4093	1.78185e-05	0.000233554	NO	NO
TAX1BP3	-3.35448	6.93689	18.3743	1.81489e-05	0.0002374	Yes	NO
PHKB	-2.87259	7.21351	18.3604	1.82819e-05	0.000238661	NO	NO
MFSD2B	-7.06951	3.86495	18.3603	1.82824e-05	0.000238661	NO	NO
GLYATL2	-7.56414	2.69456	18.2532	1.93403e-05	0.00025213	NO	NO
TMSB4Y	-6.85471	5.82915	18.2385	1.94898e-05	0.000253394	NO	NO
CAMTA1	-2.66616	5.5065	18.2306	1.95706e-05	0.000253931	Yes	NO
DCAF12	-5.05521	8.9928	18.2256	1.96222e-05	0.000254409	NO	NO
SLC24A3	-6.32906	5.2025	18.2232	1.9647e-05	0.000254409	NO	NO
GYPB	-9.75826	5.76635	18.1943	1.99472e-05	0.00025795	NO	NO
SLC4A1	-8.13154	7.54947	18.0793	2.11896e-05	0.000272555	NO	NO
SEPT6	-2.46328	7.0578	18.0194	2.18665e-05	0.000281074	NO	NO
DENND2C	-3.94936	5.85899	18.0138	2.19313e-05	0.000281719	NO	NO
ANKRD33B	-5.66227	5.5078	18.0112	2.19608e-05	0.000281828	NO	NO
KMT2C	-2.18091	7.37041	17.9597	2.25628e-05	0.000288487	Yes	NO
LRRC8B	-3.71691	6.43322	17.9577	2.25867e-05	0.000288601	NO	NO
TTC33	-3.30157	6.37766	17.8422	2.39996e-05	0.000305137	NO	NO
SLC6A4	-8.15977	5.27834	17.7882	2.46907e-05	0.000312998	NO	NO
UXS1	-2.69862	6.37629	17.7805	2.47917e-05	0.000313514	NO	NO
GYPA	-10.0488	5.41482	17.6989	2.5878e-05	0.000325483	NO	NO
MCTP1	-4.17764	6.4221	17.683	2.60951e-05	0.000327147	NO	NO
CD82	-2.82587	6.46255	17.6711	2.62593e-05	0.000328991	NO	NO
GLA	-3.44354	6.65001	17.6648	2.63454e-05	0.000329857	NO	NO
RSPH9	-7.29199	4.12252	17.5064	2.86339e-05	0.000355968	NO	NO
STXBP5-AS1	-6.48111	4.96617	17.4139	3.00621e-05	0.000372523	NO	NO
HIST1H2BD	-3.39865	6.78718	17.4014	3.02607e-05	0.000374743	NO	NO
C12orf75	-3.16106	7.06074	17.3197	3.15896e-05	0.000389699	NO	NO
EPB42	-11.0882	6.91669	17.2527	3.27239e-05	0.000403176	NO	NO
CCPG1	-2.567	7.6487	17.2435	3.28822e-05	0.000404869	NO	NO
KCNA3	-7.17475	5.21274	17.2187	3.33134e-05	0.000409656	NO	NO
P2RY1	-5.54809	5.64076	17.1419	3.46889e-05	0.000425214	NO	NO
WRB	-3.11484	6.58043	17.0825	3.57904e-05	0.000437894	NO	NO
ANKRD28	-3.23839	7.50841	17.0254	3.68835e-05	0.000450114	NO	NO
ASB8	-2.84666	6.47982	16.9118	3.91572e-05	0.000473965	NO	NO
ARMC8	-3.46994	7.12645	16.866	4.01139e-05	0.000484026	NO	NO
FAM65B	-4.34385	5.49477	16.8413	4.06392e-05	0.000489446	NO	NO
CLIC4	-2.56629	7.73021	16.7192	4.33409e-05	0.000519069	NO	NO
CLEC12A	-5.12606	4.49061	16.6999	4.37823e-05	0.000523704	NO	NO
HBZ	-7.16772	0.736224	16.6779	4.4295e-05	0.000528526	NO	NO
PRMT2	-2.5121	5.77495	16.652	4.49033e-05	0.000534463	NO	NO
UBE2H	-2.79657	7.20135	16.5438	4.7539e-05	0.000563251	NO	NO
CYB5R1	-2.48716	7.11647	16.5429	4.75627e-05	0.000563251	NO	NO
YBX3	-2.9279	7.37634	16.488	4.89585e-05	0.00057633	Yes	NO
ARMC3	-7.36201	4.78177	16.4772	4.92381e-05	0.000578562	NO	NO
ZNF385D	-5.4298	5.41253	16.4613	4.96542e-05	0.000582387	Yes	NO
MKRN9P	-5.60955	1.23233	16.3863	5.16569e-05	0.000603675	NO	NO
ROCK2	-2.463	6.65627	16.37	5.2104e-05	0.000607796	NO	NO
TNIK	-3.65021	5.71349	16.355	5.25162e-05	0.000612	NO	NO
FUNDC2P2	-5.13665	2.94398	16.3546	5.25279e-05	0.000612	NO	NO
PPIAL4D	-2.67251	0.472218	16.336	5.30459e-05	0.000616176	NO	NO
CMAHP	-4.15531	5.6391	16.3208	5.34728e-05	0.00062076	NO	NO
SWI5	-3.01281	6.09779	16.3175	5.35661e-05	0.000621096	NO	NO
KAT6A	-2.72849	6.4679	16.2612	5.51838e-05	0.000637554	Yes	NO
CD27-AS1	-3.6409	5.49094	16.2554	5.53508e-05	0.000639101	NO	NO
MSANTD3	-3.23534	5.38788	16.2405	5.57877e-05	0.000643376	NO	NO
PRKAR1B	-2.85542	5.26128	16.2098	5.66987e-05	0.000653102	NO	NO
PLXDC2	-4.23705	6.01655	16.1963	5.71053e-05	0.000657393	NO	NO
RHCE	-4.22096	3.99435	16.0999	6.00857e-05	0.000688417	NO	NO
TROVE2	-2.69656	6.00061	16.0694	6.10624e-05	0.000697536	NO	NO
PELI2	-5.1276	5.74605	16.044	6.18864e-05	0.000704446	NO	NO
USP15	-2.60776	6.80163	16.0351	6.21789e-05	0.000706526	NO	NO
PCP2	-4.61455	4.21622	16.012	6.29431e-05	0.000713327	NO	NO
PKIA	-6.73236	4.66029	15.9338	6.55961e-05	0.000740557	NO	NO
EIF4G3	-2.62121	7.12639	15.8417	6.88687e-05	0.00077388	NO	NO
MTRNR2L6	-3.08376	0.358441	15.7877	7.08623e-05	0.000794432	NO	NO
LINC00923	-3.48979	1.63055	15.7792	7.11819e-05	0.000797088	NO	NO
GNA13	-2.54801	7.43634	15.6719	7.53337e-05	0.000839681	NO	NO
PPBPP2	-6.52984	1.11301	15.6355	7.67994e-05	0.000853553	NO	NO
ASAP2	-3.89578	6.97564	15.569	7.95466e-05	0.00088104	NO	NO
CDC14B	-2.64952	7.04619	15.5629	7.98057e-05	0.000883403	NO	NO
FRMD4B	-3.41604	7.01124	15.4635	8.41127e-05	0.000926296	NO	NO
TTC7B	-3.77554	5.93657	15.4557	8.44615e-05	0.000929077	NO	NO
ACTR10	-2.45549	6.33385	15.3676	8.84942e-05	0.000964637	NO	NO
C15orf54	-8.55131	5.02079	15.3228	9.06146e-05	0.000985523	NO	NO
GYPC	-4.54573	7.5256	15.2996	9.17363e-05	0.000996038	NO	NO
SCLT1	-3.76174	4.80208	15.2563	9.38637e-05	0.00101514	NO	NO
VAMP7	-2.59531	7.33621	15.2167	9.58526e-05	0.00103317	NO	NO
LOC100507054	-5.84523	3.64886	15.1997	9.6717e-05	0.00104133	NO	NO
LDHB	-2.54424	7.11036	15.195	9.69606e-05	0.00104279	NO	NO
MAP2K3	-2.83205	8.30254	15.1324	0.000100227	0.00107194	NO	NO
RAB30	-5.27674	5.20792	15.1207	0.000100851	0.00107623	NO	NO
CCDC175	-6.81253	3.45867	15.0041	0.000107277	0.0011329	NO	NO
GYPE	-7.4283	2.93527	14.9531	0.000110217	0.00116077	NO	NO
TUBA1A	-2.37648	3.99097	14.9422	0.000110855	0.00116685	NO	NO
XPO7	-2.60554	7.02646	14.8722	0.000115048	0.00120311	NO	NO
C9orf78	-3.2196	7.85983	14.711	0.000125315	0.00129712	NO	NO
UBL4A	-2.59007	6.96824	14.699	0.00012611	0.00130395	NO	NO
ATF7IP	-2.81683	6.51163	14.6655	0.000128373	0.00132238	NO	NO
GTDC1	-3.46968	5.26824	14.531	0.000137873	0.00140484	NO	NO
HCST	-3.20516	5.37308	14.5307	0.000137897	0.00140484	NO	NO
PPP1R15A	-2.22105	6.06634	14.4838	0.00014137	0.0014386	NO	NO
FAM110A	-3.72484	5.49733	14.4804	0.000141626	0.00144045	NO	NO
SLC2A14	-4.17956	3.62722	14.4555	0.000143512	0.00145503	NO	NO
LOC100288798	-4.0455	4.26409	14.413	0.000146784	0.00148498	NO	NO
HIST1H2AK	-5.46229	2.95101	14.4003	0.000147778	0.00149357	NO	NO
F2RL3	-4.71127	4.83353	14.3861	0.000148895	0.00150328	NO	NO
MARCH8	-4.21406	6.81538	14.3322	0.000153221	0.00154292	NO	NO
PPP1R14A	-3.412	4.81375	14.3	0.000155862	0.00156706	NO	NO
CMC2	-2.35592	5.80508	14.2896	0.000156728	0.00157443	NO	NO
YWHAEP1	-4.15746	1.28815	14.2529	0.000159812	0.00159928	NO	NO
IFIT1B	-11.9231	6.63556	14.2294	0.000161819	0.00161601	NO	NO
TRAK2	-3.20365	7.32703	14.1771	0.000166387	0.00165735	NO	NO
KLF1	-8.57426	4.5361	14.1658	0.000167387	0.00166559	Yes	NO
LINC01089	-2.67025	5.52995	14.1455	0.000169202	0.00168105	NO	NO
MAP1LC3BP1	-8.98703	2.73672	14.0691	0.000176217	0.00174266	NO	NO
SHOC2	-2.77364	5.99125	13.9343	0.000189317	0.00185698	NO	NO
UBXN2A	-2.89723	5.22523	13.8818	0.000194675	0.0019047	NO	NO
HCG11	-4.32677	4.84035	13.8808	0.000194778	0.00190474	NO	NO
CIDECP	-3.40431	5.12978	13.8745	0.000195435	0.00191019	NO	NO
RHOBTB1	-3.10334	6.38211	13.7708	0.00020652	0.00200432	NO	NO
PTGIR	-4.47379	4.97688	13.7582	0.000207906	0.00201514	NO	NO
DCUN1D1	-2.72064	6.59315	13.7122	0.000213062	0.0020585	NO	NO
METTL21EP	-8.85844	4.21164	13.6995	0.000214514	0.00207149	NO	NO
PANX1	-3.39786	6.17213	13.6421	0.000221165	0.00212296	NO	NO
CGRRF1	-3.60729	5.63283	13.636	0.000221886	0.00212777	NO	NO
MORC1	-8.03197	3.572	13.6177	0.000224065	0.00214653	NO	NO
PRKCQ	-6.22119	5.04608	13.5288	0.000234928	0.00223506	NO	NO
MCEMP1	-8.72259	4.55731	13.505	0.000237932	0.00225807	NO	NO
GP5	-6.48646	3.89311	13.4926	0.000239501	0.00227184	NO	NO
LOC100129085	-4.10307	-0.172469	13.4373	0.000246669	0.00232498	NO	NO
RCHY1	-3.82873	6.013	13.4308	0.000247522	0.00233074	NO	NO
STRADB	-3.71726	8.28259	13.4017	0.000251395	0.00236491	NO	NO
PRKCD	-2.88136	5.93663	13.2093	0.000278568	0.00258151	NO	NO
MITF	-3.98093	5.73534	13.1911	0.000281275	0.00260409	Yes	NO
WDR44	-3.103	6.54312	13.0918	0.000296597	0.00272892	NO	NO
OSTF1	-2.62883	6.09983	13.0178	0.000308547	0.00282674	NO	NO
DLEU2	-3.92059	4.61765	12.9925	0.000312736	0.00285833	NO	NO
CCDC176	-4.081	4.34384	12.9336	0.00032273	0.00293715	NO	NO
HTR2A	-4.73051	2.55016	12.9301	0.000323336	0.00293989	NO	NO
SLC14A1	-7.30222	6.3891	12.8948	0.000329505	0.00298193	NO	NO
LDLRAP1	-2.40244	6.66246	12.8864	0.000330976	0.00299243	NO	NO
MTRNR2L3	-5.50313	12.6079	12.8545	0.000336675	0.00303542	NO	NO
TMEM159	-3.45042	4.28838	12.7615	0.000353823	0.00317963	NO	NO
ND1	-2.27218	12.9047	12.7573	0.000354626	0.00318536	NO	NO
DLEU2L	-5.00226	2.22749	12.7381	0.00035829	0.00321499	NO	NO
PDE4D	-4.49478	5.72944	12.7234	0.000361112	0.00323286	NO	NO
IGHV1-3	-5.84456	2.07846	12.6622	0.00037312	0.00333132	NO	NO
GNAQ	-3.09784	5.64144	12.6456	0.000376459	0.00335647	NO	NO
IFI27L2	-2.94437	4.97064	12.644	0.000376765	0.00335765	NO	NO
ARG2	-3.27003	5.42346	12.6409	0.000377391	0.00336167	NO	NO
TSPAN33	-2.32697	7.8398	12.498	0.000407386	0.00360556	NO	NO
DUSP22	-2.72016	6.15998	12.4817	0.000410956	0.00362865	NO	NO
PDK1	-2.54545	5.89136	12.4809	0.000411124	0.00362865	NO	NO
TMEM185A	-3.24305	5.35912	12.4656	0.000414521	0.00365362	NO	NO
TBXAS1	-3.67924	5.18996	12.4556	0.000416733	0.00366976	NO	NO
PGM2L1	-3.71093	5.36045	12.3569	0.000439366	0.00383407	NO	NO
GPD2	-3.29046	6.24057	12.3448	0.000442223	0.00385259	NO	NO
LOC113230	-3.03572	5.02637	12.3445	0.000442287	0.00385259	NO	NO
JAK2	-3.69855	5.5642	12.3349	0.000444558	0.00387062	NO	NO
MLLT3	-3.44064	5.06876	12.3054	0.000451648	0.0039235	Yes	NO
FOSL1	-4.14893	3.3976	12.3035	0.000452115	0.00392579	Yes	Yes
S100A4	-3.50667	6.52998	12.2541	0.000464235	0.00401117	NO	NO
EIF1AY	-4.16294	7.06316	12.2377	0.000468332	0.00403573	NO	NO
DGKD	-2.32175	6.13233	12.2191	0.000473028	0.00406893	NO	NO
FAM104A	-2.94558	6.84017	12.2046	0.000476729	0.00409529	NO	NO
TNFSF13B	-4.3137	4.55005	12.1661	0.00048667	0.00416769	NO	NO
ANXA3	-4.86321	5.30211	12.0377	0.00052136	0.00443915	NO	NO
BMP2K	-3.78634	5.09226	11.988	0.000535446	0.00454705	NO	NO
EFCAB13	-4.34352	5.34265	11.9438	0.00054829	0.00463994	NO	NO
SFT2D1	-2.6075	5.34838	11.8826	0.000566621	0.00477606	NO	NO
HIST1H2BF	-5.39373	2.48419	11.8657	0.000571777	0.00481111	NO	NO
DPCD	-3.56391	4.78388	11.8584	0.000574031	0.00482695	NO	NO
CMTM2	-6.2897	3.44766	11.8271	0.000583749	0.00489689	NO	NO
HIST1H2BI	-5.70119	0.0204106	11.7739	0.000600666	0.00501048	NO	NO
HMGN2P46	-4.14706	3.21418	11.7329	0.000614042	0.00510221	NO	NO
DNAJC9	-2.69751	5.56056	11.6745	0.00063362	0.00523781	NO	NO
FAM212A	-4.89606	4.51066	11.6468	0.000643144	0.00529613	NO	NO
BPGM	-5.56656	8.46841	11.6152	0.000654155	0.00537303	NO	NO
PIK3CG	-5.00534	4.5134	11.592	0.000662344	0.00541494	NO	NO
KIF3C	-4.39879	4.70819	11.5774	0.000667584	0.00545086	NO	NO
CCNDBP1	-3.32833	7.32848	11.5426	0.000680199	0.00554212	NO	NO
SLC8A3	-6.99255	3.41914	11.5284	0.00068542	0.00557995	NO	NO
LOC100288560	-5.2572	0.074966	11.4386	0.000719326	0.00582485	NO	NO
CDYL	-2.90591	5.57552	11.3697	0.000746507	0.0060088	NO	NO
ENO2	-4.28731	5.1814	11.3491	0.000754854	0.00607092	NO	NO
AFAP1	-3.3528	5.33252	11.3084	0.000771564	0.00618213	NO	NO
GRHL1	-3.40092	6.16929	11.2991	0.000775461	0.0062066	Yes	NO
MTFR1L	-2.19651	6.94445	11.2988	0.000775584	0.0062066	NO	NO
MYEOV	-4.4214	4.54827	11.2887	0.000779792	0.00622736	NO	NO
KRT1	-10.2542	4.60594	11.2766	0.000784882	0.00625507	NO	NO
C1orf229	-2.62243	4.08923	11.2226	0.000808055	0.00641325	NO	NO
LY86-AS1	-6.89409	3.60261	11.1813	0.000826276	0.00652565	NO	NO
SIAE	-2.80437	6.7443	11.0974	0.000864484	0.00679404	NO	NO
OR2B2	-6.55193	-0.0341659	11.0722	0.000876318	0.00687025	NO	NO
TMEM158	-4.01247	3.9919	11.0714	0.000876707	0.00687051	NO	NO
PXK	-3.45136	5.23674	11.0135	0.000904507	0.00705398	NO	NO
TLR5	-4.37033	6.08289	10.9938	0.000914163	0.0071124	NO	NO
FLJ43681	-4.50127	4.11492	10.9334	0.000944479	0.00730958	NO	NO
TXNL4B	-2.73804	6.05314	10.9158	0.000953497	0.00736125	NO	NO
SEPT7P2	-2.72314	5.06025	10.9025	0.000960336	0.0074026	NO	NO
SYK	-2.85224	5.46785	10.8751	0.000974651	0.00750396	NO	NO
BOLA3-AS1	-5.72238	3.6488	10.7641	0.0010349	0.00789545	NO	NO
MAP4K2	-2.62514	5.30239	10.7448	0.00104571	0.00795584	NO	NO
FECH	-4.26059	7.73664	10.7278	0.00105539	0.00801995	NO	NO
NIN	-2.57937	6.22808	10.7102	0.00106544	0.00808995	NO	NO
LOC391722	-8.1695	5.82753	10.6696	0.00108911	0.00824699	NO	NO
SLC9A9	-4.35957	5.03684	10.5856	0.00113973	0.00857309	NO	NO
MTRNR2L8	-5.02787	16.2087	10.5722	0.00114802	0.00861936	NO	NO
TSPAN32	-4.33975	3.42066	10.5567	0.00115765	0.00867406	NO	NO
RPL23AP7	-5.71971	5.60705	10.5422	0.00116679	0.0087324	NO	NO
BCL11A	-5.01456	4.90904	10.5387	0.00116903	0.00874575	Yes	Yes
EMR1	-6.01395	4.40443	10.4825	0.00120508	0.00898061	NO	NO
LYL1	-3.11337	3.65713	10.4764	0.00120912	0.00900721	Yes	NO
PDE3A	-5.25356	4.89057	10.4602	0.00121976	0.00907246	NO	NO
CASP2	-2.14285	5.58337	10.3863	0.0012695	0.00939179	NO	NO
FAM157A	-3.84514	0.560986	10.3823	0.00127231	0.00940892	NO	NO
TAOK1	-3.05367	5.70172	10.369	0.00128151	0.00946607	NO	NO
DOK3	-3.36109	5.03034	10.3031	0.00132805	0.00976871	NO	NO
S100A8	-6.51256	5.7156	10.3002	0.00133012	0.00977707	NO	NO
POTEM	-7.58764	6.38908	10.2987	0.00133121	0.0097808	NO	NO
THEM5	-3.63858	4.92478	10.2737	0.00134943	0.00989207	NO	NO
TSPAN2	-5.88489	4.26877	10.2476	0.00136862	0.0100002	NO	NO
PLAC8	-4.7512	5.18206	10.238	0.00137574	0.0100401	NO	NO
DCK	-2.82201	4.90358	10.2133	0.00139432	0.0101441	NO	NO
ABO	-5.32156	1.95168	10.1637	0.0014323	0.0103734	NO	NO
TC2N	-3.30219	6.80642	10.1226	0.0014646	0.0105796	NO	NO
PCNAP1	-6.23488	-0.0279445	10.0835	0.001496	0.0107621	NO	NO
CATSPER1	-6.20775	2.78657	10.0617	0.00151386	0.0108784	NO	NO
HIST1H2BL	-4.55809	1.53967	10.0474	0.00152562	0.0109547	NO	NO
TET2	-2.8326	5.85077	9.98429	0.00157882	0.0112738	Yes	NO
IGBP1P1	-3.87135	1.41357	9.98202	0.00158076	0.0112793	NO	NO
WASF3	-3.46419	5.07902	9.97357	0.00158803	0.0113267	NO	NO
MBNL1-AS1	-4.13479	3.2742	9.95661	0.00160272	0.0114107	NO	NO
TEX9	-4.89911	3.06469	9.95294	0.00160592	0.011425	NO	NO
PHTF2	-2.83651	5.63025	9.93493	0.00162172	0.0115162	Yes	NO
C10orf54	-2.93157	6.51047	9.92426	0.00163115	0.0115661	NO	NO
ZFAND1	-2.69504	6.31239	9.90526	0.00164807	0.0116647	NO	NO
TRBV28	-6.2248	3.24886	9.86074	0.00168843	0.0118762	NO	NO
CASP3	-2.40437	5.97398	9.85665	0.00169219	0.0118984	NO	NO
SLC25A39	-3.59278	9.84449	9.8469	0.00170118	0.0119544	NO	NO
C11orf21	-5.24928	3.71893	9.83017	0.00171673	0.0120533	NO	NO
CHCHD2P6	-1.95448	2.96521	9.82497	0.00172159	0.0120782	NO	NO
IPCEF1	-5.03035	4.67042	9.74329	0.00179979	0.0125543	NO	NO
LOC100506248	-5.21684	4.33772	9.73622	0.00180672	0.012589	NO	NO
MAML3	-2.79096	4.93989	9.69396	0.00184875	0.012844	NO	NO
ZGLP1	-3.60553	4.28715	9.63425	0.00190982	0.0131977	Yes	NO
RNY4	-5.88361	-0.876535	9.61673	0.00192813	0.0133147	NO	NO
MADD	-2.52785	6.58914	9.61022	0.00193497	0.0133524	NO	NO
RYR2	-3.98694	5.01165	9.60778	0.00193755	0.0133654	NO	NO
PRTFDC1	-3.64428	5.1162	9.55475	0.00199433	0.0137028	NO	NO
ZBED5-AS1	-2.80593	5.7902	9.53952	0.00201094	0.0137732	NO	NO
TRG-AS1	-4.60024	3.97865	9.52073	0.00203164	0.0138846	NO	NO
TMSB15A	-6.65952	2.735	9.51072	0.00204275	0.0139465	NO	NO
NPPA	-4.46151	3.09965	9.47252	0.00208572	0.0142047	NO	NO
LOC100293704	-5.12922	1.60542	9.43435	0.00212958	0.0144428	NO	NO
LINC00958	-3.33011	1.68883	9.43428	0.00212966	0.0144428	NO	NO
DAD1P1	-7.18669	0.276811	9.37154	0.00220381	0.0148206	NO	NO
CBL	-2.8809	5.43116	9.30284	0.00228798	0.0152854	NO	NO
POTEF	-7.9571	6.34402	9.30007	0.00229145	0.015298	NO	NO
PDGFC	-3.26695	6.04089	9.29237	0.0023011	0.0153518	NO	NO
KIF28P	-4.6638	5.40069	9.27044	0.00232882	0.0155153	NO	NO
CTSW	-5.45514	4.7564	9.26175	0.00233989	0.0155666	NO	NO
XIRP2	-6.94815	3.89555	9.24783	0.00235775	0.015654	NO	NO
CDC14C	-4.19055	2.22694	9.24664	0.00235928	0.0156587	NO	NO
REXO2	-2.30597	5.80051	9.24422	0.00236239	0.0156686	NO	NO
GCSAML	-7.91393	3.3964	9.18065	0.00244588	0.0161391	NO	NO
HIST1H2BB	-5.98905	1.22054	9.15942	0.00247441	0.0162995	NO	NO
FAM212B	-3.37761	4.42861	9.15662	0.0024782	0.0163133	NO	NO
ACTC1	-6.49926	2.3772	9.13346	0.00250976	0.0164981	NO	NO
CLEC2L	-6.57728	2.48388	9.0942	0.00256421	0.0167651	NO	NO
VPS41	-2.33455	6.34961	9.0448	0.00263443	0.0171603	NO	NO
CDKN2AIPNLP1	-5.32596	-0.697549	9.02618	0.0026614	0.0173067	NO	NO
TRAPPC2P1	-2.68484	3.46639	9.00058	0.00269894	0.017509	NO	NO
LOC100129135	-6.15538	-0.0720064	8.98158	0.00272714	0.017653	NO	NO
ZNF778	-3.5744	3.65074	8.95841	0.00276194	0.0178224	Yes	NO
CXCL3	-3.56477	3.02776	8.93833	0.00279248	0.0179894	NO	NO
OR2L13	-8.06899	1.49371	8.9299	0.0028054	0.0180485	NO	NO
ZBTB34	-3.01634	5.63682	8.84193	0.00294388	0.018789	Yes	NO
TSPAN5	-4.69175	5.52164	8.82165	0.00297677	0.0189676	NO	NO
HMGB1P40	-8.16298	3.79249	8.81864	0.00298168	0.0189926	NO	NO
PLCH1	-5.41252	5.12504	8.76891	0.00306409	0.0194597	NO	NO
YOD1	-3.46823	6.80329	8.67617	0.00322398	0.0202749	NO	NO
RHAG	-10.4291	4.16392	8.60423	0.00335384	0.0209618	NO	NO
RNU6-2	-2.20706	-0.278181	8.59722	0.00336677	0.021029	NO	NO
CLIP2	-2.78593	4.84359	8.5827	0.00339372	0.021163	NO	NO
LAMP5	-4.98621	4.42799	8.54628	0.00346228	0.0215072	NO	NO
ST8SIA6	-5.37589	1.44239	8.519	0.00351458	0.021776	NO	NO
KIAA1211	-3.87113	3.906	8.50362	0.0035444	0.0219466	NO	NO
MBD5	-2.87869	3.65918	8.47913	0.00359245	0.0221801	Yes	NO
RTCA-AS1	-4.39104	3.41201	8.44218	0.00366616	0.0225811	NO	NO
FYN	-2.53013	5.9193	8.40674	0.00373832	0.0229266	NO	NO
DGKG	-3.67913	4.78912	8.40281	0.00374642	0.0229617	NO	NO
SIDT1	-4.62187	4.0628	8.36125	0.00383306	0.0234021	NO	NO
LINC00173	-5.468	2.4626	8.35661	0.00384287	0.0234235	NO	NO
PIP5K1B	-6.25849	4.12332	8.35317	0.00385015	0.0234485	NO	NO
HIST1H3D	-3.95171	2.96615	8.35061	0.00385559	0.0234742	NO	NO
SNRPD2P2	-5.06752	0.81792	8.32869	0.00390238	0.0237142	NO	NO
C1GALT1	-2.35308	5.34802	8.31225	0.00393786	0.0238697	NO	NO
LOC100506544	-4.52808	3.53643	8.31029	0.00394211	0.0238879	NO	NO
MST4	-2.65888	5.31724	8.28497	0.00399746	0.0241777	NO	NO
MLC1	-5.84515	3.17282	8.28419	0.00399917	0.0241805	NO	NO
RPL23AP82	-4.14271	4.89676	8.28021	0.00400795	0.0242184	NO	NO
HIST1H2AI	-4.43899	2.23907	8.24757	0.00408067	0.0245425	NO	NO
LOC650157	-5.852	0.539677	8.18167	0.00423157	0.0252611	NO	NO
SEPT7P9	-4.51471	2.77349	8.1303	0.00435315	0.0258669	NO	NO
TWSG1	-2.58087	5.04001	8.09798	0.00443146	0.0262433	NO	NO
ATP8A1	-3.47868	5.004	8.05824	0.00452973	0.0267268	NO	NO
FER	-3.25156	4.19057	8.04453	0.00456414	0.0268969	NO	NO
SUMO2P7	-5.2429	-1.32829	8.03823	0.00458002	0.0269576	NO	NO
MCU	-2.63923	5.02661	8.02382	0.00461661	0.0271564	NO	NO
TGFB1I1	-3.27974	5.01011	8.0078	0.00465762	0.0273642	NO	NO
LINC00938	-3.12624	4.95135	8.00161	0.00467357	0.0274496	NO	NO
RAB2B	-2.93684	6.06626	7.95277	0.00480138	0.0280806	NO	NO
POTEKP	-5.8453	2.1709	7.94394	0.00482487	0.0281923	NO	NO
LOC100507195	-4.40519	3.66192	7.92703	0.00487016	0.0284311	NO	NO
SPHAR	-2.65828	4.59138	7.90294	0.00493546	0.0287341	NO	NO
TMOD1	-3.7512	5.63899	7.84114	0.00510703	0.0295812	NO	NO
RFX3	-4.64432	3.81877	7.8303	0.00513777	0.0297236	Yes	NO
MAST4-AS1	-5.20393	3.46412	7.80659	0.0052056	0.030035	NO	NO
SPG20	-3.13981	5.22833	7.79303	0.00524483	0.03018	NO	NO
PTAFR	-2.88381	4.72653	7.76142	0.00533739	0.0306438	NO	NO
CASP6	-2.51275	4.84711	7.75484	0.00535689	0.0307149	NO	NO
SLC10A3	-2.40644	5.11278	7.74974	0.00537204	0.0307835	NO	NO
ZBTB8OSP2	-3.14616	0.858665	7.74019	0.00540051	0.0309191	NO	NO
CXXC4	-5.6341	1.20815	7.73213	0.00542468	0.0310207	NO	NO
LOC100505991	-4.20764	4.65708	7.73008	0.00543084	0.0310375	NO	NO
LOC100129118	-3.12775	2.20626	7.67547	0.00559766	0.0318212	NO	NO
MTRNR2L10	-4.91825	7.95183	7.65939	0.00564777	0.0320306	NO	NO
SV2C	-4.56094	1.93823	7.64873	0.00568122	0.0321825	NO	NO
PXT1	-3.64131	1.37631	7.6186	0.00577694	0.0326107	NO	NO
YIPF6	-2.37206	5.48782	7.60427	0.00582303	0.032822	NO	NO
TTC39B	-3.96899	5.00268	7.5981	0.00584297	0.0329055	NO	NO
MTHFD2	-3.24243	4.95527	7.57984	0.00590248	0.0331729	NO	NO
CA13	-3.93532	4.38175	7.56631	0.00594693	0.0333838	NO	NO
TUBB8	-2.9554	0.256209	7.56287	0.00595831	0.0334379	NO	NO
SPANXN4	-7.56232	0.394374	7.55424	0.00598691	0.0335594	NO	NO
PRKG1	-4.54802	3.49913	7.55275	0.00599187	0.0335772	NO	NO
LOC644762	-3.85371	1.09713	7.51357	0.0061236	0.0342173	NO	NO
WFDC3	-5.59041	2.69847	7.50742	0.00614453	0.0343034	NO	NO
MXI1	-3.18042	7.09134	7.46331	0.00629692	0.0350325	Yes	Yes
UNC13D	-2.53148	5.2829	7.45326	0.00633215	0.0351644	NO	NO
LRRC6	-4.66332	3.68734	7.45291	0.00633339	0.0351644	NO	NO
LRP12	-3.35528	5.44934	7.3815	0.00658982	0.0363476	NO	NO
KIAA1586	-2.80063	4.45258	7.36186	0.00666217	0.0366838	NO	NO
ACTA1	-6.11508	4.12826	7.30996	0.00685733	0.0375441	NO	NO
C21orf58	-2.48509	3.53458	7.28452	0.00695512	0.037961	NO	NO
PHOSPHO1	-6.21727	3.97734	7.26946	0.00701367	0.0382157	NO	NO
MIR103A2	-3.39575	-2.45178	7.26848	0.00701751	0.0382176	NO	NO
SELL	-3.7781	5.14195	7.23693	0.00714188	0.0387995	NO	NO
LXN	-4.10274	4.62172	7.22976	0.00717049	0.0389272	NO	NO
TAPSAR1	-2.62723	4.27152	7.17648	0.00738654	0.0399204	NO	NO
OVOS2	-5.17343	3.58043	7.17262	0.00740245	0.039984	NO	NO
CD40LG	-5.70979	3.33699	7.16158	0.00744814	0.0401858	NO	NO
MOB3C	-3.42444	5.90404	7.13923	0.00754153	0.0405989	NO	NO
SLC35D3	-7.65169	2.02231	7.13772	0.0075479	0.0406218	NO	NO
MAGI2-AS3	-2.76984	6.26778	7.11012	0.007665	0.0411258	NO	NO
TUBGCP4	-2.53302	4.97332	7.09654	0.00772327	0.0413121	NO	NO
RAP1GDS1	-2.25514	5.43208	7.08392	0.00777785	0.0415005	NO	NO
RHOF	-3.45532	1.55659	7.07216	0.00782908	0.0417162	NO	NO
MAP3K5	-2.43703	5.86975	7.03992	0.00797127	0.0423219	NO	NO
FAM101B	-2.84263	4.60592	7.0243	0.0080411	0.0426574	NO	NO
FUT8	-3.57765	4.24856	7.00104	0.00814626	0.0430495	NO	NO
TM2D2	-2.3301	5.98042	6.94824	0.00839019	0.0441693	NO	NO
LY6G6D	-7.33869	1.13002	6.93228	0.00846536	0.044447	NO	NO
GZMB	-5.22598	5.33906	6.93206	0.0084664	0.044447	NO	NO
FCGR2C	-2.80255	2.10272	6.88832	0.0086761	0.0453158	NO	NO
LOC550643	-2.37552	4.68262	6.87217	0.00875485	0.0456653	NO	NO
RPS4Y2	-3.25158	0.00965287	6.85431	0.00884279	0.0460493	NO	NO
AMIGO2	-3.15834	4.74018	6.83634	0.00893214	0.0464394	NO	NO
HLA-DPB2	-4.79839	0.116212	6.83231	0.00895233	0.0465193	NO	NO
RPL29P2	-5.19794	-1.20509	6.80718	0.00907919	0.0470392	NO	NO
CMTM1	-3.32636	2.02539	6.78197	0.00920833	0.0475932	NO	NO
ABCC13	-6.52843	3.79195	6.77256	0.00925698	0.0478062	NO	NO
LOC100130331	-4.75205	1.27757	6.7474	0.00938845	0.0483171	NO	NO
SMIM1	-2.21852	2.71279	6.74332	0.00940992	0.0484018	NO	NO
PLA2G4A	-4.80727	3.29107	6.74032	0.00942575	0.0484315	NO	NO
SPTA1	-5.77203	3.88539	6.73907	0.00943235	0.0484397	NO	NO
ARRB1	-2.26155	4.89159	6.72548	0.00950451	0.0487194	NO	NO
FHL2	-2.61038	5.1483	6.71759	0.00954667	0.0489096	NO	NO
DNAH12	-4.65018	3.55841	6.69539	0.00966628	0.049401	NO	NO
SUCNR1	-4.15957	5.02897	6.68581	0.00971833	0.0495915	NO	NO
The DEGs were detected by 'glmLRT', which is analogous to a one-way ANOVA test mentioned in the R package 'edgeR'.
The FDR were calculated by Benjamini-Hochberg method for multiple hypothesis testing.

## Sheet: CTC_up_pathway enrichment
Gene Set Name	# Genes in Gene Set (K)	Description	# Genes in Overlap (k)	k/K	p-value	FDR q-value	Gene
HALLMARK_HEME_METABOLISM	200	Genes involved in metabolism of heme (a cofactor consisting of iron and porphyrin) and erythroblast differentiation.	67	0.335	3.69e-67	3.36e-64	GATA1,HBB,HBD,NFE2,HIST1H4C,SNCA,CCND3,MKRN1,CA2,USP15,MAP2K3,MYL4,RHAG,SLC4A1,NCOA4,BNIP3L,MXI1,BPGM,GYPC,EPB41,MBOAT2,SMOX,SPTA1,SPTB,ANK1,GYPA,DAAM1,UCP2,RIOK3,FAM46C,ENDOD1,CA1,CLCN3,ISCA1,ALAS2,FECH,ADIPOR1,HBZ,KLF1,TSPAN5,PDZK1IP1,EPB42,MARCH8,XPO7,OSBP2,FBXO7,TRIM58,EIF2AK1,GYPB,GYPE,HBQ1,MPP1,MARCH2,SLC25A37,AHSP,YPEL5,DCUN1D1,RBM38,BMP2K,RHCE,RHD,SEC14L1,TRAK2,TAL1,XK,SLC10A3,TMCC2
KEGG_SYSTEMIC_LUPUS_ERYTHEMATOSUS	140	Systemic lupus erythematosus	34	0.2429	2.76e-29	6.27e-27	HIST1H4C,ACTN1,H3F3A,HIST1H3D,HIST1H3H,HIST1H2BB,HIST1H2BK,HIST1H2AE,HIST1H2BD,HIST2H2AA4,HIST1H2AC,HIST2H2AA3,HIST2H2AC,HIST1H2BG,HIST1H2BL,HIST1H2BN,HIST1H2BF,HIST1H2BE,HIST1H2BH,HIST1H2BI,HIST1H2BC,HIST1H2BO,HIST2H2BE,HIST1H4H,HIST1H2BJ,CD40LG,FCGR2C,H3F3C,HIST2H2BF,TROVE2,HIST1H2AI,HIST1H2AK,HIST1H2AM,HIST1H2AG
KEGG_VASCULAR_SMOOTH_MUSCLE_CONTRACTION	115	Vascular smooth muscle contraction	20	0.1739	8.77e-15	4.69e-13	CALM1,CALM3,PRKCB,PRKCQ,PRKCD,PLA2G4A,GNAQ,GNA13,PRKACB,PRKG1,GNAS,GUCY1B3,GUCY1A3,PTGIR,ROCK2,MYL9,MYLK,MYL6,PLA2G12A,PPP1R14A
KEGG_PATHOGENIC_ESCHERICHIA_COLI_INFECTION	59	Pathogenic Escherichia coli infection	15	0.2542	5.26e-14	2.39e-12	TUBA4A,FYN,YWHAZ,ROCK2,TUBA1A,TLR5,ARPC2,ARPC5,ARPC1B,TUBB1,TUBB8,TUBA8,ACTB,NCK2,CTTN
HALLMARK_COMPLEMENT	200	Genes encoding components of the complement system, which is part of the innate immune system.	24	0.12	1e-13	4.14e-12	CA2,USP15,CALM1,CALM3,CD36,TIMP1,PLEK,PRKCD,PLA2G4A,FYN,LYN,PIK3CG,DGKG,GP1BA,GP9,FCER1G,KIF2A,JAK2,CD40LG,CCL5,GZMB,CASP3,XPNPEP1,GPD2
KEGG_FC_GAMMA_R_MEDIATED_PHAGOCYTOSIS	97	Fc gamma R-mediated phagocytosis	17	0.1753	7.85e-13	2.98e-11	PRKCB,PRKCD,PLA2G4A,LYN,SYK,LAT,PIK3CG,FCGR2C,ARPC2,ARPC5,ARPC1B,PIP5K1B,WASF2,DNM3,ASAP1,ASAP2,WASF3
KEGG_GAP_JUNCTION	90	Gap junction	16	0.1778	2.94e-12	1.07e-10	PRKCB,TUBA4A,EGF,PDGFA,GNAQ,PRKACB,PRKG1,GNAS,GUCY1B3,GUCY1A3,TUBA1A,TUBB1,TUBB8,TUBA8,PDGFC,HTR2A
KEGG_REGULATION_OF_ACTIN_CYTOSKELETON	216	Regulation of actin cytoskeleton	23	0.1065	4.06e-12	1.42e-10	ACTN1,EGF,PDGFA,VCL,ITGB3,ITGA2B,TMSB4X,GNA13,PIK3CG,F2R,ROCK2,MYL9,MYLK,ARPC2,ARPC5,ARPC1B,ACTB,PIP5K1B,WASF2,PDGFC,MYL12A,PIP4K2A,TMSB4Y
HALLMARK_APICAL_JUNCTION	200	Genes encoding components of apical junction complex.	22	0.11	6.2e-12	2.09e-10	ACTN1,VCL,CAP1,SYK,JAM3,MYL9,ARPC2,ACTB,FYB,ICAM2,LDLRAP1,MAP4K2,RSU1,SKAP2,CLDN5,CD99,ACTC1,ACTA1,RHOF,YWHAH,AMIGO2,NEXN
KEGG_FOCAL_ADHESION	201	Focal adhesion	22	0.1095	6.86e-12	2.23e-10	CCND3,ACTN1,PRKCB,EGF,PDGFA,VCL,ITGB3,ITGA2B,TLN1,THBS1,FYN,RAP1B,PIK3CG,ROCK2,MYL9,MYLK,ACTB,PDGFC,MYL12A,FLNA,ILK,PARVB
KEGG_CHEMOKINE_SIGNALING_PATHWAY	190	Chemokine signaling pathway	21	0.1105	1.71e-11	5.35e-10	PRKCB,PF4,PPBP,PRKCD,LYN,RAP1B,RASGRP2,PIK3CG,GNG11,GNG8,GNB5,ARRB1,PRKACB,JAK2,PF4V1,ROCK2,CCL5,GRK5,CXCR2,CXCL3,CXCL5
KEGG_CALCIUM_SIGNALING_PATHWAY	178	Calcium signaling pathway	19	0.1067	2.85e-10	7.86e-09	CALM1,CALM3,PRKCB,GNAQ,F2R,TBXA2R,PRKACB,GNAS,ATP2A3,SLC8A3,P2RX1,MYLK,PTAFR,HTR2A,TNNC2,OXTR,VDAC3,PHKB,RYR2
KEGG_ENDOCYTOSIS	183	Endocytosis	18	0.0984	3.13e-09	7.5e-08	EGF,F2R,ARRB1,HLA-G,CBL,PIP5K1B,DNM3,ASAP1,ASAP2,LDLRAP1,GRK5,CXCR2,HLA-E,RAB11A,DAB2,RAB31,EHD3,RUFY1
KEGG_FC_EPSILON_RI_SIGNALING_PATHWAY	79	Fc epsilon RI signaling pathway	12	0.1519	1.01e-08	2.18e-07	MAP2K3,PRKCB,PRKCD,PLA2G4A,FYN,LYN,SYK,LAT,PIK3CG,FCER1G,PLA2G12A,BTK
HALLMARK_ALLOGRAFT_REJECTION	200	Genes up-regulated during transplant rejection.	18	0.09	1.28e-08	2.64e-07	CCND3,PRKCB,TIMP1,PF4,SRGN,LYN,F2R,JAK2,CD40LG,B2M,FYB,HLA-G,CCL5,GZMB,EIF4G3,FLNA,HLA-E,KRT1
HALLMARK_P53_PATHWAY	200	Genes involved in p53 pathways and networks.	18	0.09	1.28e-08	2.64e-07	CCND3,PDGFA,F2R,CDKN1A,RCHY1,PPP1R15A,SAT1,TSC22D1,S100A4,ISCU,CD82,STOM,LDHB,CGRRF1,TAX1BP3,PRMT2,LRMP,RAP2B
KEGG_LONG_TERM_DEPRESSION	70	Long-term depression	11	0.1571	2.88e-08	5.58e-07	PRKCB,PLA2G4A,GNAQ,GNA13,LYN,PRKG1,GNAS,GUCY1B3,GUCY1A3,PLA2G12A,GNAZ
KEGG_MAPK_SIGNALING_PATHWAY	267	MAPK signaling pathway	20	0.0749	4.51e-08	8.55e-07	MAP2K3,PRKCB,EGF,PDGFA,PLA2G4A,RAP1B,RASGRP2,ARRB1,PRKACB,PLA2G12A,MAX,TAOK1,CASP3,MEF2C,MAP4K2,FLNA,MAP3K5,STK4,PPM1A,TAOK3
HALLMARK_IL2_STAT5_SIGNALING	200	Genes up-regulated by STAT5 in response to IL2 stimulation.	17	0.085	7.45e-08	1.28e-06	GATA1,CCND3,CA2,SELP,GUCY1B3,SELL,CASP3,SLC2A3,PNP,RABGAP1L,ODC1,GSTO1,TTC39B,CDC42SE2,TWSG1,PHTF2,SH3BGRL2
HALLMARK_MTORC1_SIGNALING	200	Genes up-regulated through activation of mTORC1 complex.	17	0.085	7.45e-08	1.28e-06	MAP2K3,TUBA4A,CD9,RPA1,CDKN1A,SKAP2,PPP1R15A,SLC2A3,PNP,PDK1,RIT1,GLA,MTHFD2,ADD3,RDH11,DAPP1,MTHFD2L
KEGG_LEUKOCYTE_TRANSENDOTHELIAL_MIGRATION	118	Leukocyte transendothelial migration	13	0.1102	1.26e-07	2.13e-06	ACTN1,PRKCB,VCL,RAP1B,PIK3CG,JAM3,ESAM,ROCK2,MYL9,ACTB,MYL12A,CLDN5,CD99
HALLMARK_ANDROGEN_RESPONSE	101	Genes defining response to androgens.	11	0.1089	1.31e-06	1.93e-05	CCND3,NCOA4,ACTN1,ABCC4,GUCY1A3,B2M,MYL12A,SAT1,TSC22D1,CDC14B,TMEM50A
HALLMARK_HYPOXIA	200	Genes up-regulated in response to low oxygen levels (hypoxia).	15	0.075	2.1e-06	2.85e-05	BNIP3L,MXI1,CDKN1A,XPNPEP1,PPP1R15A,S100A4,SLC2A3,PDK1,HK1,ENO2,CASP6,PDK3,PLAC8,LXN,TPST2
HALLMARK_KRAS_SIGNALING_UP	200	Genes up-regulated by KRAS activation.	15	0.075	2.1e-06	2.85e-05	CA2,BPGM,GYPC,PPBP,F13A1,FCER1G,GNG11,GUCY1A3,HIST1H2BB,CBL,PPP1R15A,RABGAP1L,NIN,MMD,TMEM158
HALLMARK_MYOGENESIS	200	Genes involved in development of skeletal muscle (myogenesis).	15	0.075	2.1e-06	2.85e-05	MYL4,CD36,SPARC,MYLK,CDKN1A,MEF2C,ACTC1,ACTA1,TNNC2,MYL1,RIT1,GABARAPL2,FHL1,PKIA,PVALB
KEGG_PARKINSONS_DISEASE	133	Parkinson's disease	12	0.0902	3.27e-06	4.19e-05	SNCA,CASP3,VDAC3,SLC18A2,NDUFA5,NDUFA6,UQCRH,UQCRHL,ND1,PARK7,SEPT5,UBB
KEGG_NATURAL_KILLER_CELL_MEDIATED_CYTOTOXICITY	137	Natural killer cell mediated cytotoxicity	12	0.0876	4.45e-06	5.62e-05	PRKCB,FYN,SYK,LAT,PIK3CG,FCER1G,ICAM2,HLA-G,HCST,GZMB,CASP3,HLA-E
HALLMARK_COAGULATION	138	Genes encoding components of blood coagulation system; also up-regulated in platelets.	12	0.087	4.8e-06	5.98e-05	TIMP1,PLEK,ITGB3,THBS1,PF4,CD9,SPARC,FYN,GP1BA,GP9,P2RY1,ISCU
KEGG_ADHERENS_JUNCTION	75	Adherens junction	9	0.12	5.38e-06	6.53e-05	ACTN1,VCL,FYN,ACTB,WASF2,WASF3,FER,PTPRJ,SSX2IP
KEGG_GNRH_SIGNALING_PATHWAY	101	GnRH signaling pathway	10	0.099	9.38e-06	0.000104	MAP2K3,CALM1,CALM3,PRKCB,PRKCD,PLA2G4A,GNAQ,PRKACB,GNAS,PLA2G12A
HALLMARK_EPITHELIAL_MESENCHYMAL_TRANSITION	200	Genes defining epithelial-mesenchymal transition, as in wound healing, fibrosis and metastasis.	14	0.07	1.01e-05	0.000108	TIMP1,ITGB3,THBS1,SPARC,MYL9,MYLK,FLNA,TPM4,OXTR,DAB2,SAT1,ENO2,EMP3,WIPF1
HALLMARK_INFLAMMATORY_RESPONSE	200	Genes defining inflammatory response.	14	0.07	1.01e-05	0.000108	TIMP1,ITGB3,LYN,GP1BA,PTGIR,SELL,CDKN1A,CCL5,PTAFR,EMR1,CD82,EMP3,SEMA4D,KCNA3
HALLMARK_MITOTIC_SPINDLE	200	Genes important for mitotic spindle assembly.	14	0.07	1.01e-05	0.000108	EPB41,TUBA4A,VCL,KIF3C,YWHAE,NCK2,CTTN,WASF2,RHOF,FLNA,NIN,CLIP2,PCGF5,TLK1
KEGG_NEUROTROPHIN_SIGNALING_PATHWAY	126	Neurotrophin signaling pathway	11	0.0873	1.14e-05	0.000121	CALM1,CALM3,PRKCD,YWHAZ,RAP1B,PIK3CG,YWHAE,YWHAH,MAP3K5,NGFRAP1,ARHGDIB
KEGG_ECM_RECEPTOR_INTERACTION	84	ECM-receptor interaction	9	0.1071	1.38e-05	0.000141	CD36,ITGB3,ITGA2B,THBS1,GP1BA,GP9,GP5,SV2C,GP6
KEGG_CELL_ADHESION_MOLECULES_CAMS	134	Cell adhesion molecules (CAMs)	11	0.0821	2.04e-05	0.000196	SELP,SELL,JAM3,ESAM,CD40LG,ICAM2,HLA-G,CD226,CLDN5,CD99,HLA-E
KEGG_TIGHT_JUNCTION	134	Tight junction	11	0.0821	2.04e-05	0.000196	EPB41,ACTN1,PRKCB,PRKCQ,PRKCD,JAM3,MYL9,ACTB,CTTN,MYL12A,CLDN5
KEGG_INSULIN_SIGNALING_PATHWAY	137	Insulin signaling pathway	11	0.0803	2.51e-05	0.000233	CALM1,CALM3,PIK3CG,PRKACB,PRKAR2B,PDE3A,PRKAR1B,CBL,EIF4E,PHKB,HK1
Hypergeometric test was used to test whether DEGs were overlapped with the gene sets. And the Benjamini-Hochberg FDR-controlling method for multiple hypothesis testing were performed.
