# Supplementary material for: Dissecting spatial heterogeneity and the immune-evasion mechanism of CTCs by single-cell RNA-seq in hepatocellular carcinoma
Source: Nat Commun. 2021 Jul 2;12:4091. doi: 10.1038/s41467-021-24386-0 (PMC8253833; doi:10.1038/s41467-021-24386-0)
Supplement: Supplementary file 6 — Supplementary Data 4 [file 41467_2021_24386_MOESM6_ESM.xlsx]

## Sheet: HV-PA.DEGs
Supplementary Data 4. Genes list and pathway enrichments result for differential genes between neighboring vascular compartments
Symbol	p-value	Comments
MIR584	2.2637e-06	PA-up
PDZK1IP1	6.10515e-06	PA-up
SUB1	1.88139e-05	HV-up
UCP2	2.67248e-05	PA-up
GPC5	2.93988e-05	PA-up
BCLAF1	5.29751e-05	HV-up
LSM5	5.31714e-05	HV-up
METTL21A	5.81587e-05	HV-up
DDX17	7.19121e-05	HV-up
TOR1AIP1	7.66146e-05	HV-up
CIPC	8.63907e-05	HV-up
MBOAT1	8.85513e-05	HV-up
MALAT1	9.81155e-05	HV-up
PRPF4B	0.00010067	HV-up
RPL23AP7	0.000113351	PA-up
NFKBIA	0.000114193	HV-up
DHTKD1	0.000124551	HV-up
PAG1	0.000133941	HV-up
REPIN1	0.000135431	HV-up
DHX40	0.000136139	HV-up
BTG1	0.000139358	HV-up
TCERG1	0.000147669	HV-up
WSB1	0.000150035	HV-up
PCYOX1	0.000157362	HV-up
HNRNPL	0.000161498	HV-up
RPS27L	0.000161498	HV-up
BEND2	0.000161498	PA-up
MNAT1	0.000176247	HV-up
PM20D2	0.000195217	HV-up
LUC7L3	0.000223465	HV-up
DHODH	0.000231555	HV-up
RNMT	0.000233776	HV-up
SIKE1	0.000235731	HV-up
CLK1	0.000242393	HV-up
OTUB1	0.000254517	HV-up
AFMID	0.000258318	HV-up
RPL19	0.000259831	HV-up
POMP	0.000259831	HV-up
EIF2S2	0.000282091	HV-up
NDUFS4	0.000282091	HV-up
RNF149	0.000292547	HV-up
RNPEP	0.000298036	HV-up
LTV1	0.000298036	HV-up
REL	0.000319579	HV-up
ARMC10	0.000319734	HV-up
NAMPT	0.000324274	HV-up
TRIM38	0.000325304	HV-up
TRA2A	0.000342084	HV-up
ASXL1	0.000343206	HV-up
LAIR1	0.00036328	HV-up
EIF3A	0.000364562	HV-up
TSPAN2	0.000370362	PA-up
AES	0.000374311	HV-up
XRN2	0.000385821	HV-up
PPM1B	0.000385832	HV-up
RAB14	0.000409243	HV-up
SUGT1	0.000409815	HV-up
NADK	0.000410064	HV-up
SBNO1	0.000410348	HV-up
VEZF1	0.000410348	HV-up
RBM14	0.000426351	HV-up
COG7	0.000434367	HV-up
ELAC2	0.000434618	HV-up
CCDC88A	0.000440295	HV-up
NMT1	0.000441808	HV-up
ATP5J2	0.00044708	HV-up
CNTRL	0.000463909	HV-up
RNF141	0.000482245	HV-up
RAMP3	0.000487495	PA-up
DUSP1	0.000488766	HV-up
USP16	0.000519308	HV-up
EPT1	0.000522074	HV-up
NDUFB4	0.000532321	HV-up
VAMP8	0.000532321	HV-up
SPX	0.000532321	PA-up
ADAM17	0.000551778	HV-up
CCDC6	0.000552471	HV-up
FAM120A	0.000580184	HV-up
BMS1	0.000624538	HV-up
MRPS17	0.000625939	HV-up
KATNA1	0.000625939	HV-up
CXXC5	0.000625939	HV-up
ARGLU1	0.000633684	HV-up
ZAK	0.000637773	HV-up
RSRC2	0.000658186	HV-up
CCDC125	0.000671934	HV-up
UBR5	0.000703464	HV-up
COPB1	0.000716722	HV-up
DDX21	0.000718446	HV-up
TMPO	0.000725955	HV-up
MSH6	0.000733025	HV-up
NF2	0.000733025	HV-up
RANBP2	0.000744597	HV-up
H2AFV	0.000747804	HV-up
GOSR1	0.000747804	HV-up
MCL1	0.000748086	HV-up
SPRYD4	0.00074855	HV-up
MIS18BP1	0.000755399	HV-up
TMEM68	0.000760155	HV-up
ABT1	0.000767142	HV-up
GOLGA8B	0.000830184	HV-up
PHF11	0.000830184	HV-up
HNRNPM	0.000845594	HV-up
KLF6	0.000845594	HV-up
NABP2	0.000864188	HV-up
PPIP5K2	0.000872952	HV-up
RPL38	0.000882423	HV-up
RPL35A	0.000882423	HV-up
ZNF131	0.000883303	HV-up
FLJ43681	0.000897569	PA-up
MORF4L2	0.000906615	HV-up
ATP2B1	0.000907138	HV-up
SRM	0.000917364	HV-up
RBM6	0.000936937	HV-up
RBM7	0.00094506	HV-up
ERCC5	0.00094506	HV-up
FAM49B	0.000956427	HV-up
PCBP2	0.000957534	HV-up
ATP6V0E1	0.000957534	PA-up
AHI1	0.00096323	HV-up
IVD	0.000969298	HV-up
ZFP36	0.000973215	HV-up
FOS	0.00103401	HV-up
ZNF44	0.00106405	HV-up
SP140L	0.00106901	HV-up
FOXRED2	0.00106927	HV-up
KANSL2	0.00107103	HV-up
GLO1	0.00107276	HV-up
CEBPZ	0.00109987	HV-up
TMSB4Y	0.00112197	PA-up
ZFAND5	0.00112511	HV-up
CAPZA2	0.00112511	PA-up
C15orf57	0.00115393	HV-up
CASP3	0.00115674	HV-up
UBE3A	0.00117115	HV-up
CDC40	0.0011754	HV-up
PHIP	0.001193	HV-up
RPL26	0.00121832	HV-up
HNRNPUL1	0.00121832	HV-up
SH3BGRL	0.00121832	PA-up
JUNB	0.00125629	HV-up
ZC3H8	0.00125828	HV-up
ARMC3	0.0012592	PA-up
CCDC59	0.00126321	HV-up
NPIPA2	0.00126551	HV-up
CERS6	0.00128433	HV-up
RBM5	0.00128461	HV-up
CYFIP2	0.00131796	HV-up
APLP2	0.00132432	HV-up
NDUFAF7	0.00132952	HV-up
FNIP1	0.00134318	HV-up
PTPRC	0.00134352	HV-up
PSMD12	0.0013485	HV-up
SFPQ	0.00135196	HV-up
PEX2	0.00135603	HV-up
C11orf48	0.00135603	HV-up
RABL2A	0.00136001	PA-up
AIMP1	0.00136432	HV-up
DSG2	0.00139569	HV-up
CTSS	0.00141108	HV-up
TERF1	0.00142133	HV-up
EIF3F	0.00143767	HV-up
ARFGEF1	0.00143767	HV-up
EIF3L	0.00145422	HV-up
STAG3L3	0.00145795	HV-up
ZNF451	0.00146855	HV-up
STARD7	0.00151116	HV-up
EXOSC10	0.00151609	HV-up
PAXBP1	0.00153078	HV-up
IRF1	0.00153826	HV-up
CPT2	0.00155524	HV-up
RSBN1	0.00156915	HV-up
THEM4	0.00159212	HV-up
BTAF1	0.0015979	HV-up
SMC3	0.00161489	HV-up
EXOC1	0.00161949	HV-up
ZBTB44	0.0016453	HV-up
CIAO1	0.00165569	HV-up
RBBP6	0.0016638	HV-up
ARL6IP5	0.0016638	PA-up
TMA16	0.00167362	HV-up
PHF3	0.00167428	HV-up
PSMD5-AS1	0.00168583	HV-up
SREK1	0.00173414	HV-up
WDR12	0.00175658	HV-up
MON1B	0.00175658	HV-up
C1QTNF6	0.00175658	HV-up
ANKRD54	0.00175658	HV-up
PPP2CB	0.00175915	HV-up
USP19	0.00176546	HV-up
RIF1	0.00177013	HV-up
RPL23AP82	0.00177871	PA-up
GOLGA8A	0.00178109	HV-up
NPIPA3	0.00178109	HV-up
METTL5	0.00179212	HV-up
NSRP1	0.00179285	HV-up
PAFAH1B2	0.0017947	HV-up
RPL27	0.00179563	HV-up
RB1	0.00179563	HV-up
TPTEP1	0.00179563	PA-up
HIST1H2BC	0.00179563	PA-up
CCNH	0.00179909	HV-up
SCARB2	0.00180273	HV-up
CNOT2	0.0018047	HV-up
SIN3A	0.00182727	HV-up
LYRM7	0.00182727	HV-up
CLK4	0.00182781	HV-up
RNF4	0.00183004	HV-up
UBE4B	0.00183004	HV-up
CIAPIN1	0.0018336	HV-up
CHIC2	0.0018482	HV-up
SF1	0.00185625	HV-up
SF3B1	0.00185625	HV-up
APOL1	0.00188916	HV-up
SNRPB2	0.00189181	HV-up
PNPT1	0.00190087	HV-up
LPCAT3	0.00190498	HV-up
SEC61G	0.00191874	HV-up
LETM1	0.00192483	HV-up
MAB21L3	0.00193665	HV-up
RBM39	0.00193665	HV-up
LINC01011	0.00193665	PA-up
RBM34	0.00197179	HV-up
SAR1B	0.00200887	HV-up
CAPRIN1	0.00200887	HV-up
CYB561	0.00201874	HV-up
SUGP2	0.00202752	HV-up
PARN	0.00203675	HV-up
SDHAP2	0.00204852	HV-up
SRSF11	0.00204852	HV-up
UQCC1	0.00205219	HV-up
KLHL12	0.00205917	HV-up
NARG2	0.00208655	HV-up
C9orf156	0.00208973	HV-up
WTAP	0.00211481	HV-up
BMS1P20	0.00212048	HV-up
SBDSP1	0.00216859	HV-up
CUL5	0.00216859	HV-up
SV2C	0.00217682	PA-up
PLEKHA5	0.00220083	HV-up
MTERFD3	0.00224184	HV-up
SOD1	0.00224848	HV-up
MRPL52	0.00230238	HV-up
ZNF765	0.00233198	HV-up
PCM1	0.00233605	HV-up
HSPA13	0.00234735	HV-up
OSTC	0.0023487	HV-up
KAT7	0.00235203	HV-up
S100PBP	0.00240517	HV-up
HSP90AA1	0.00242045	HV-up
UBXN4	0.00242045	HV-up
SLTM	0.00242045	HV-up
LINC00989	0.00242045	PA-up
SLC35A2	0.00242818	HV-up
CA5BP1	0.00242818	HV-up
BAG2	0.00242818	HV-up
ACAT2	0.00242818	HV-up
CEP83	0.00245901	HV-up
CLK2	0.00245901	HV-up
ZNF706	0.00248901	HV-up
SNW1	0.00249143	HV-up
UPF2	0.00249264	HV-up
RPS6KB1	0.00254045	HV-up
IRF7	0.00255226	HV-up
ANKRD27	0.00259955	HV-up
NCBP2-AS2	0.00259955	HV-up
CPT1A	0.00260395	HV-up
CPPED1	0.00260844	HV-up
SLC39A8	0.00262467	HV-up
OXR1	0.00264434	HV-up
C14orf166	0.00265071	HV-up
SNAPC3	0.00266447	HV-up
XAF1	0.0026715	HV-up
RAB11FIP1	0.00268333	HV-up
GTF2H2	0.00268652	HV-up
PELI1	0.0027299	HV-up
TRBV7-4	0.00273784	PA-up
TPMT	0.00276205	HV-up
TNPO3	0.00277415	HV-up
FAM136A	0.00277614	HV-up
NACAP1	0.00279964	HV-up
COX7C	0.00279964	HV-up
PSMA6	0.00279964	HV-up
RPL11	0.00279964	HV-up
USMG5	0.00279964	HV-up
ANO6	0.00279964	PA-up
SH3BGRL2	0.00279964	PA-up
NUP62	0.00280083	HV-up
TSPAN3	0.00284648	HV-up
CDK5RAP3	0.00286449	HV-up
GBAS	0.00286449	HV-up
CDC26	0.0028929	HV-up
TOP2B	0.00292291	HV-up
PIGF	0.00294914	HV-up
MAST4-AS1	0.00297155	PA-up
BTG3	0.00298772	HV-up
PSMB10	0.00300579	HV-up
GTF2H5	0.00300579	HV-up
SMC4	0.0030082	HV-up
ATP5I	0.0030082	HV-up
SRP14	0.0030082	HV-up
PFDN5	0.0030082	HV-up
DHX29	0.00301285	HV-up
TRIM13	0.0030204	HV-up
DESI2	0.00303977	HV-up
PRPF38B	0.00304054	HV-up
FAM133DP	0.00307932	HV-up
CTNNBL1	0.00311206	HV-up
RRP12	0.00311949	HV-up
TOMM70A	0.00314207	HV-up
QTRTD1	0.00314207	HV-up
WDR5	0.00315432	HV-up
ZFC3H1	0.00316098	HV-up
RFX5	0.00321613	HV-up
ANKRD12	0.00323034	HV-up
PCBP1	0.00323034	HV-up
C19orf40	0.00324386	HV-up
NAT10	0.00324497	HV-up
QRSL1	0.00326073	HV-up
DBR1	0.00326156	HV-up
SPAG7	0.00326156	HV-up
TPRKB	0.003281	HV-up
PLEKHA1	0.00328945	HV-up
COPS6	0.00331615	HV-up
SNORD3B-2	0.00332485	HV-up
IL3RA	0.00332485	HV-up
ANAPC10	0.00332485	HV-up
GLE1	0.00333272	HV-up
HLA-DRB1	0.00334441	HV-up
DPM1	0.00335184	HV-up
ZNF292	0.00336764	HV-up
CCDC50	0.00336764	HV-up
PCID2	0.003371	HV-up
TM9SF3	0.00338629	HV-up
THADA	0.00338993	HV-up
ABHD11	0.00339395	HV-up
ERI3	0.00340009	HV-up
PAK2	0.0034196	HV-up
GTF2A2	0.00342482	HV-up
DCAF7	0.00342795	HV-up
CTDSPL2	0.00343309	HV-up
EMC7	0.00345522	HV-up
HNRNPH1	0.00346681	HV-up
RPS2	0.00346681	HV-up
UQCRB	0.00346681	HV-up
CREBBP	0.00352078	HV-up
ATRX	0.00353898	HV-up
SLC38A10	0.00355914	HV-up
IMPDH2	0.00358653	HV-up
CXXC1	0.00361863	HV-up
G3BP1	0.00362145	HV-up
PSMA3	0.00362145	HV-up
INTS7	0.00362945	HV-up
SNHG5	0.00362945	HV-up
RBMX	0.00365162	HV-up
TNFAIP3	0.00366328	HV-up
CCDC25	0.0036757	HV-up
DDX11L8	0.00368706	PA-up
DCUN1D4	0.00370631	HV-up
RPL22	0.00371837	HV-up
RPS27A	0.00371837	HV-up
NUCKS1	0.00371837	HV-up
ARHGDIB	0.00371837	PA-up
MYL9	0.00371837	PA-up
ND4L	0.00371837	PA-up
NOL10	0.00372151	HV-up
UBE2E1	0.00373494	HV-up
LRRC59	0.00374556	HV-up
IPO9	0.00376133	HV-up
TMEM184B	0.00378966	HV-up
NFIL3	0.00378966	HV-up
PSMD3	0.00378966	HV-up
SNORD47	0.00378966	HV-up
ANKRA2	0.00379948	HV-up
NRM	0.00379948	HV-up
JMJD6	0.00380587	HV-up
CEP170	0.00381828	HV-up
SPEN	0.00381828	HV-up
MRPL45	0.00384551	HV-up
SEC31A	0.003855	HV-up
KRAS	0.003855	HV-up
MPHOSPH8	0.00386709	HV-up
WDR61	0.00387459	HV-up
SLU7	0.00388498	HV-up
CD164	0.00388671	HV-up
RNPC3	0.00390743	HV-up
TRIM14	0.00395533	HV-up
ICAM3	0.00395861	HV-up
TOP1	0.00398585	HV-up
CXCL5	0.00398585	PA-up
YTHDF3	0.00398797	HV-up
N4BP2L2	0.00398923	HV-up
CELF1	0.0040037	HV-up
HERPUD2	0.00403656	HV-up
PTCD3	0.00405028	HV-up
MCTS1	0.00405028	HV-up
KDSR	0.00408611	HV-up
CSAD	0.00408611	HV-up
PNRC1	0.00410215	HV-up
MAPK8	0.00411309	HV-up
TMEM138	0.00411309	HV-up
KMT2A	0.00412395	HV-up
TFDP2	0.00413001	HV-up
MRPS18A	0.00413739	HV-up
FASTKD2	0.00414214	HV-up
FXR1	0.00416382	HV-up
HIAT1	0.00417053	HV-up
MRPL20	0.00421372	HV-up
GORASP2	0.00421481	HV-up
HAUS3	0.00421733	HV-up
PER2	0.0042346	HV-up
CNOT1	0.0042346	HV-up
EREG	0.00425305	HV-up
ERP44	0.00426017	HV-up
WBP4	0.00426017	HV-up
GTF2I	0.00427008	HV-up
SLC6A6	0.0042947	PA-up
UBE4A	0.00431093	HV-up
TSEN54	0.00433868	HV-up
ACADVL	0.00434584	HV-up
COMMD10	0.00435236	HV-up
ARID4A	0.0043636	HV-up
RHOB	0.00436864	HV-up
TEX2	0.00437695	HV-up
SKP2	0.00440252	HV-up
CWC25	0.00441628	HV-up
TXNDC15	0.00441661	HV-up
TP53BP1	0.00441661	HV-up
PNPLA8	0.00444057	HV-up
CAPN7	0.00448963	HV-up
ZNF567	0.0045113	HV-up
TARS2	0.0045113	HV-up
RASD1	0.0045113	HV-up
PTPRCAP	0.0045113	HV-up
MLXIPL	0.0045113	HV-up
LANCL2	0.0045113	HV-up
FOXRED1	0.0045113	HV-up
TMEM209	0.004516	HV-up
DNASE2	0.00454334	HV-up
HNRNPA1L2	0.00457193	HV-up
RPS24	0.00457193	HV-up
SEC62	0.00457193	HV-up
TRAPPC8	0.00458671	HV-up
PARP9	0.00458671	HV-up
DMTF1	0.00462142	HV-up
DENR	0.00464007	HV-up
RSL1D1	0.00464007	HV-up
FAM133B	0.00464007	HV-up
HMOX2	0.00464833	HV-up
HSP90B1	0.00467682	HV-up
UGCG	0.00468053	HV-up
RNF113A	0.00471028	HV-up
UBE2N	0.00471942	HV-up
HERPUD1	0.00471942	HV-up
CSE1L	0.00471942	HV-up
EIF2B5	0.0047263	HV-up
ABCA5	0.00473114	HV-up
DHX36	0.0047806	HV-up
VPS33A	0.00478129	HV-up
STAT1	0.00479852	HV-up
GCC2	0.00481564	HV-up
U2AF1	0.00481829	HV-up
PPP6R3	0.00482182	HV-up
NLN	0.00487837	HV-up
ID2	0.00488763	HV-up
SRP54	0.00488891	HV-up
TMSB10	0.00489231	HV-up
ASAH1	0.00489231	PA-up
C20orf96	0.00491273	PA-up
RBM10	0.00491537	HV-up
SLC31A1	0.00492121	HV-up
RPF1	0.00493255	HV-up
PWP1	0.00493255	HV-up
GTF2H2C	0.00495274	HV-up
NUB1	0.00495274	HV-up
XPO1	0.00496455	HV-up
LBR	0.00496876	HV-up
SRCAP	0.0050177	HV-up
NOP16	0.00504549	HV-up
TSEN15	0.00504549	HV-up
ECHDC3	0.00504549	HV-up
METTL14	0.00504796	HV-up
ZBTB43	0.00518671	HV-up
SHC1	0.00519422	HV-up
DDX5	0.00523218	HV-up
MINOS1	0.00523218	HV-up
CBX3	0.00523218	HV-up
HIST1H2BG	0.00523218	PA-up
FBXL5	0.00524108	HV-up
CREBZF	0.00525684	HV-up
GTF3A	0.00527933	HV-up
MOCS3	0.00531095	HV-up
MYL1	0.00531575	PA-up
INTS6	0.00533292	HV-up
KLHL20	0.00535812	HV-up
CLPX	0.00536218	HV-up
BRD9	0.00538405	HV-up
SNORD3A	0.0053849	HV-up
C6orf89	0.00541426	HV-up
HNRNPDL	0.00541773	HV-up
GSE1	0.00544336	HV-up
DNAJA3	0.00547939	HV-up
MMS19	0.00553353	HV-up
CDK9	0.00556863	HV-up
RPL39L	0.00559251	HV-up
HNRNPA1	0.00559251	HV-up
RPS23	0.00559251	HV-up
ROMO1	0.00559251	HV-up
COX7A2	0.00559251	HV-up
LMAN1	0.00559497	HV-up
PPOX	0.00565033	HV-up
ZNF791	0.00565033	HV-up
OGFOD1	0.00571502	HV-up
UBIAD1	0.00572758	HV-up
GRSF1	0.00575362	HV-up
SNORA81	0.00575392	HV-up
NAA25	0.00575871	HV-up
EWSR1	0.00577337	HV-up
PSME2	0.00591156	HV-up
TMEM184C	0.00593839	HV-up
SLC39A11	0.00593839	HV-up
TBCA	0.00594064	HV-up
ANKRD36C	0.00595359	HV-up
RPL7A	0.00597433	HV-up
RPL7	0.00597433	HV-up
ATP5O	0.00597433	HV-up
MAP1LC3B	0.00597433	PA-up
PPP6R2	0.00600117	HV-up
TTF1	0.00602256	HV-up
ZNF263	0.00606774	HV-up
ZBTB48	0.00606774	HV-up
WRAP73	0.00606774	HV-up
TOMM40L	0.00606774	HV-up
TMEM194A	0.00606774	HV-up
TBCE	0.00606774	HV-up
SNORD3B-1	0.00606774	HV-up
FPR1	0.00606774	HV-up
CDC7	0.00606774	HV-up
BUD13	0.00606774	HV-up
CYP4V2	0.00608219	HV-up
LLPH	0.00608219	HV-up
SRRT	0.00608309	HV-up
FAM91A1	0.00609612	HV-up
PSMG3	0.00609612	HV-up
ALDH18A1	0.00609831	HV-up
CLN3	0.00609831	HV-up
PLAUR	0.00609831	HV-up
DRAM2	0.00611826	HV-up
SEC24C	0.00611834	HV-up
GARS	0.00613718	HV-up
KIAA0922	0.00618321	HV-up
ADORA2A	0.00618321	PA-up
RNGTT	0.00621412	HV-up
SLC1A4	0.0062165	HV-up
DUSP10	0.0062165	HV-up
DIS3L	0.00622022	HV-up
COMMD9	0.00622101	HV-up
TMX3	0.00624355	HV-up
GGNBP2	0.00627498	HV-up
ZFP36L2	0.00629275	HV-up
CHEK1	0.00629828	HV-up
NVL	0.00629828	HV-up
ENY2	0.00630545	HV-up
MRPL30	0.00630724	HV-up
MRPL44	0.00631019	HV-up
GART	0.00631982	HV-up
ELK3	0.00632156	PA-up
OLA1	0.00637707	HV-up
EEF1A1P9	0.00637867	HV-up
RPL21P28	0.00637867	HV-up
H3F3C	0.00637867	HV-up
C4orf48	0.00640097	HV-up
RUVBL1	0.00644521	HV-up
EXOSC1	0.00645855	HV-up
RARS	0.00647665	HV-up
LYRM4	0.00647665	HV-up
NME6	0.00647774	HV-up
ACSL1	0.00649703	HV-up
FKBP4	0.00650137	HV-up
DTD2	0.00650137	HV-up
MAPKAPK5	0.00650315	HV-up
NUDCD2	0.00650749	HV-up
BUD31	0.0065118	HV-up
TARS	0.00651406	HV-up
IDI1	0.00651406	HV-up
POMC	0.0065611	PA-up
OGDH	0.00656227	HV-up
CENPBD1	0.00660106	HV-up
SYNCRIP	0.00660187	HV-up
FABP5	0.00663118	HV-up
MYBL2	0.00664088	HV-up
VPS4B	0.0066903	HV-up
COMMD6	0.0066903	HV-up
MGAT2	0.00670086	HV-up
SDHAP1	0.00670451	HV-up
MMRN1	0.00670717	PA-up
HINT1	0.00680666	HV-up
ATP5G2	0.00680666	HV-up
JMJD1C	0.00680666	HV-up
THOC2	0.00680666	HV-up
SNRPGP15	0.00683255	HV-up
DARS	0.00683255	HV-up
TRMT10B	0.006833	HV-up
C5orf15	0.00686558	HV-up
EP300	0.00687692	HV-up
RNASEH2B	0.00689676	HV-up
UTP14C	0.00689676	HV-up
PSMB6	0.00689962	HV-up
NCBP2	0.00690584	HV-up
CEP95	0.00691379	HV-up
PIGC	0.006932	HV-up
PHKG2	0.00695289	HV-up
DYNC1H1	0.00700356	HV-up
EIF3M	0.00700356	HV-up
SLC25A45	0.00700866	HV-up
PRNP	0.00704032	HV-up
FNBP1	0.00706274	HV-up
TLR5	0.00706274	PA-up
FLJ44342	0.00709113	HV-up
NBR1	0.00711101	HV-up
PDZD8	0.0071129	HV-up
MTG2	0.0071129	HV-up
PQBP1	0.0071129	HV-up
METTL7A	0.0071138	HV-up
POLR1C	0.00714949	HV-up
IKZF5	0.00714949	HV-up
H1FX	0.00718686	HV-up
TMEM53	0.00725667	HV-up
TPP1	0.0072594	PA-up
LAPTM4A	0.0072955	HV-up
TRIM25	0.0072955	HV-up
PFDN4	0.00730243	HV-up
NUP210	0.00730243	HV-up
IBTK	0.00731845	HV-up
PIGM	0.00732027	HV-up
KIAA0020	0.0073308	HV-up
PHAX	0.00733086	HV-up
PPHLN1	0.00733086	HV-up
SLC11A2	0.00733086	HV-up
OSBPL9	0.00733086	HV-up
MPPE1	0.00733086	HV-up
TRPT1	0.00734274	HV-up
LRP1	0.00734274	HV-up
ANAPC4	0.00738609	HV-up
AHSA2	0.00738609	HV-up
SGPP1	0.00740439	HV-up
ARCN1	0.00752394	HV-up
EIF3H	0.00754242	HV-up
KIF5B	0.00754242	HV-up
OXA1L	0.00755467	HV-up
ZNF562	0.007555	HV-up
TXNDC11	0.00759993	HV-up
METTL3	0.00759993	HV-up
NEDD4L	0.00760296	HV-up
MIA3	0.0076254	HV-up
HPS4	0.00762902	HV-up
SMAP2	0.00762902	HV-up
KIAA1715	0.00770671	HV-up
RPL13AP20	0.00773809	HV-up
CSNK2B	0.00773809	HV-up
UBLCP1	0.00774943	HV-up
C3orf33	0.00774943	HV-up
CDKN1B	0.00774943	HV-up
ATF6	0.00776336	HV-up
FAM204A	0.00776529	HV-up
TRAPPC11	0.0077954	HV-up
DSN1	0.00780357	HV-up
POFUT1	0.00780357	HV-up
EXOSC9	0.00780357	HV-up
TMEM160	0.00785997	HV-up
MTPAP	0.00787342	HV-up
NUDT16L1	0.00788201	HV-up
TP53INP1	0.00790981	HV-up
KIAA1033	0.007935	HV-up
BAZ1A	0.00793818	HV-up
TARBP1	0.00795509	HV-up
PTER	0.00795509	HV-up
BANP	0.00795509	HV-up
CCNL1	0.00797473	HV-up
SFT2D1	0.007991	HV-up
VWA8	0.007991	PA-up
SNUPN	0.00799379	HV-up
ELF2	0.00805908	HV-up
SPIDR	0.00808777	HV-up
UCKL1	0.00809293	HV-up
TTI1	0.00809293	HV-up
SCAMP1-AS1	0.00809293	HV-up
MUTYH	0.00809293	HV-up
LIG3	0.00809293	HV-up
GDA	0.00809293	HV-up
BIN3	0.00809293	HV-up
ALG14	0.00809293	HV-up
ZNF512	0.00810647	HV-up
MCCC1	0.00813918	HV-up
TMEM43	0.00813918	HV-up
VPS52	0.00813918	HV-up
TRIM33	0.00816404	HV-up
SYPL1	0.00816932	HV-up
RBM3	0.00821946	HV-up
ARF6	0.00821946	HV-up
CYP3A5	0.00822148	HV-up
RPL7L1	0.00823032	HV-up
LARS	0.0082384	HV-up
STK17B	0.0082384	HV-up
RPS8	0.00824393	HV-up
RPS9	0.00824393	HV-up
UTP11L	0.00824393	HV-up
NDUFA11	0.00824393	HV-up
ARPC3	0.00824393	HV-up
ABLIM3	0.00824393	PA-up
F13A1	0.00824393	PA-up
PACSIN2	0.00824393	PA-up
ND5	0.00824393	PA-up
AREL1	0.00825834	HV-up
EXOSC6	0.00827292	HV-up
FKBP5	0.00834364	HV-up
LOC642236	0.00834364	HV-up
GNB2	0.00834364	HV-up
EIF5B	0.00838169	HV-up
RBBP5	0.00838169	HV-up
TRIM59	0.00840716	HV-up
ANKRD11	0.00840982	HV-up
EPDR1	0.00845355	HV-up
VAPB	0.00846656	HV-up
NUDT4	0.00846656	HV-up
PNRC2	0.00846975	HV-up
VAT1	0.0084756	HV-up
MRPL32	0.00851269	HV-up
ACO1	0.00851269	HV-up
NPIPA1	0.00853954	HV-up
MFSD11	0.00857168	HV-up
PIK3CG	0.00857168	PA-up
CCAR1	0.00862694	HV-up
CHD3	0.00862694	HV-up
BLZF1	0.00862694	HV-up
ZNF148	0.00862694	HV-up
PARP1	0.00865662	HV-up
UHRF2	0.00865662	HV-up
JUN	0.00867085	HV-up
LARP7	0.00868003	HV-up
PAFAH1B1	0.00868003	HV-up
AAR2	0.00868556	HV-up
TBCCD1	0.00870718	HV-up
CXCL6	0.00871696	PA-up
RTP3	0.00872566	PA-up
DCAF16	0.00872884	HV-up
DTX3L	0.00872884	HV-up
TMEM33	0.00872884	HV-up
GGA3	0.00873392	HV-up
VAPA	0.00877818	HV-up
B4GALT1	0.00877818	HV-up
SEC14L1P1	0.00877818	PA-up
SAMD9L	0.00881763	HV-up
YTHDC1	0.00883882	HV-up
ALG2	0.0089127	HV-up
TLE1	0.0089127	HV-up
HLA-DMB	0.00892082	HV-up
NOL12	0.00892082	HV-up
SMUG1	0.00892082	HV-up
YES1	0.00893285	HV-up
TIMM13	0.0089495	HV-up
MAGI2-AS3	0.0089606	HV-up
MINPP1	0.00897977	HV-up
DDX54	0.00903129	HV-up
RAB30-AS1	0.00903129	HV-up
ECHDC1	0.00908098	HV-up
UBA5	0.0091078	HV-up
ZBTB20	0.0091078	HV-up
NFYA	0.0091078	HV-up
HMGCS1	0.00916309	HV-up
TAF11	0.00924032	HV-up
STAG3L2	0.00924269	HV-up
PLP2	0.0092452	HV-up
RBL2	0.0092452	HV-up
ZNF770	0.0092452	HV-up
TCTN3	0.00926448	HV-up
NFATC3	0.0093083	HV-up
SPC25	0.00934213	HV-up
RPL31	0.00934213	HV-up
RPS14	0.00934213	HV-up
KDM5A	0.00934213	HV-up
TXN	0.00934213	HV-up
HNRNPU	0.00934213	HV-up
POTEJ	0.00934213	PA-up
SNX3	0.00934213	PA-up
DUS1L	0.00936754	HV-up
ACAD11	0.00936754	HV-up
KLF10	0.00938608	HV-up
RHPN2	0.00943082	HV-up
LMO2	0.00943635	HV-up
PSMG1	0.00944576	HV-up
NDUFA10	0.00945832	HV-up
ZNF326	0.00945832	HV-up
NANS	0.00947988	HV-up
THUMPD1	0.0094873	HV-up
NFKB1	0.00953505	HV-up
RIOK1	0.00953505	HV-up
GMPS	0.00957795	HV-up
CEBPZOS	0.00961713	HV-up
FNDC3A	0.00961713	HV-up
C12orf65	0.00961713	HV-up
KRI1	0.00966679	HV-up
IRF2BP2	0.00967333	HV-up
USP38	0.00972258	HV-up
DYNLT1	0.00973125	HV-up
RELL1	0.00976414	HV-up
HMGCR	0.00977966	HV-up
H2AFY	0.00978864	HV-up
OVOS2	0.00979458	HV-up
TRNAU1AP	0.00982869	HV-up
EXOSC2	0.00986634	HV-up
UTP3	0.0098776	HV-up
TRA2B	0.00993712	HV-up
COX7B	0.00993712	HV-up
TPT1	0.00993712	HV-up
SNAP23	0.00993712	PA-up
CCL5	0.00993712	PA-up
MAP3K2	0.00999039	HV-up
LUC7L	0.0100067	HV-up
PPP1R35	0.0100067	HV-up
ARG2	0.0100414	PA-up
CRYZL1	0.0100812	HV-up
MTAP	0.0101983	HV-up
POR	0.0102489	HV-up
ADPGK	0.0102561	HV-up
HNRNPA3	0.0103403	HV-up
SYF2	0.0103403	HV-up
TMEM87A	0.0103604	HV-up
WDR41	0.0103702	HV-up
LOC646644	0.0103756	HV-up
MPV17L2	0.0104155	HV-up
TTC21B	0.0104287	HV-up
DIABLO	0.0104553	HV-up
POGK	0.0104856	HV-up
RPP30	0.0105229	HV-up
CCNT2	0.0105599	HV-up
RPS13	0.0105645	HV-up
RPL37	0.0105645	HV-up
SRP9	0.0105645	HV-up
C10orf11	0.0105971	HV-up
LMBRD1	0.0106116	HV-up
HADHA	0.0106318	HV-up
LPAR5	0.0106356	PA-up
PPT1	0.0106631	HV-up
ZNF140	0.0106709	HV-up
TSSC1	0.0106709	HV-up
ZNF75A	0.0107078	HV-up
ZNF26	0.0107078	HV-up
TTC8	0.0107078	HV-up
TMEM39A	0.0107078	HV-up
TMEM101	0.0107078	HV-up
SERPINH1	0.0107078	HV-up
SARS2	0.0107078	HV-up
RRP9	0.0107078	HV-up
PRADC1	0.0107078	HV-up
PINX1	0.0107078	HV-up
MVD	0.0107078	HV-up
GEMIN4	0.0107078	HV-up
FGFR4	0.0107078	HV-up
DCAF4	0.0107078	HV-up
EIF2S1	0.0107329	HV-up
THOC1	0.0107383	HV-up
UBL3	0.0107748	HV-up
WARS	0.0107748	HV-up
ANKRD17	0.0108314	HV-up
PEX16	0.0108773	HV-up
SUMF2	0.0108945	HV-up
SPCS1	0.0109384	HV-up
MAU2	0.0109766	HV-up
NSUN2	0.010979	HV-up
IARS2	0.0109872	HV-up
HSPA4	0.0110441	HV-up
TFB2M	0.0110441	HV-up
IMP3	0.0110752	HV-up
THUMPD2	0.0110752	HV-up
NARFL	0.0110878	HV-up
POGLUT1	0.0110878	HV-up
COX10	0.0110878	HV-up
TRMT13	0.0110878	HV-up
TIPRL	0.0110923	HV-up
BPNT1	0.0111361	HV-up
IDH3A	0.0111361	HV-up
METTL2B	0.0111361	HV-up
SCNM1	0.0111395	HV-up
DDX39A	0.0112053	HV-up
HILPDA	0.0112053	HV-up
B4GALT4	0.0112133	HV-up
RNASE6	0.0112133	HV-up
ILF3	0.0112237	HV-up
RPL35	0.0112258	HV-up
EIF5A	0.0112258	HV-up
PSMA1	0.0112258	HV-up
NEMF	0.0112258	HV-up
C18orf32	0.0112258	HV-up
SPARC	0.0112258	PA-up
LIMS3L	0.0112258	PA-up
GMPR	0.0112258	PA-up
EIF4A1	0.0112448	HV-up
RPP40	0.0112735	HV-up
DDX26B	0.0112735	HV-up
FASTKD1	0.0113843	HV-up
MRS2	0.0113988	HV-up
FAM118A	0.011399	HV-up
TMEM181	0.0114272	HV-up
C11orf73	0.0114272	HV-up
SNRPG	0.0115212	HV-up
RBM8A	0.0115212	HV-up
PLIN2	0.0115548	HV-up
SLC30A7	0.0115937	HV-up
PCF11	0.0115978	HV-up
VPS36	0.0115978	HV-up
SLC35B4	0.0116935	HV-up
MRPL35	0.0116935	HV-up
HNRNPA1P33	0.0117005	HV-up
PRPS2	0.0117005	HV-up
ZGPAT	0.0117277	HV-up
C10orf88	0.0117277	HV-up
SRP72	0.01173	HV-up
TRAPPC12	0.0117307	HV-up
ID2B	0.0117807	HV-up
R3HCC1L	0.0117984	HV-up
R3HCC1	0.0117984	HV-up
COX5A	0.011867	HV-up
PYCARD	0.0118718	HV-up
MYL4	0.0118807	PA-up
PDSS2	0.0118855	HV-up
GNB2L1	0.0119223	HV-up
FAM134A	0.0119223	HV-up
FNTB	0.0119223	PA-up
TREML1	0.0119223	PA-up
GPD2	0.0119223	PA-up
JAM3	0.0119223	PA-up
MARVELD2	0.0119394	HV-up
KLF4	0.0119394	HV-up
MEMO1	0.0119981	HV-up
GNG2	0.0120124	HV-up
POLG2	0.0120124	HV-up
CCL28	0.0120124	HV-up
MTX2	0.0120539	HV-up
FAM60A	0.0120547	HV-up
GLYATL2	0.0120547	PA-up
FN3KRP	0.0120714	HV-up
USPL1	0.0120714	HV-up
DCTN5	0.0120746	HV-up
EIF1AD	0.0120746	HV-up
XPA	0.0120746	HV-up
TTC3	0.0121797	HV-up
TRIM5	0.0122648	HV-up
RCL1	0.0123071	HV-up
C17orf49	0.012336	HV-up
CENPW	0.0123608	HV-up
UBA6	0.01242	HV-up
HNRNPH3	0.0125571	HV-up
SLC25A15	0.0125587	HV-up
RRP15	0.0125657	HV-up
GOLGA4	0.0125657	HV-up
CANX	0.01257	HV-up
GOLPH3L	0.0126021	HV-up
KCTD13	0.0126021	HV-up
UBP1	0.0126327	HV-up
DFFA	0.0126327	HV-up
XRCC5	0.0126557	HV-up
RPL18	0.0126557	HV-up
TUG1	0.0126557	HV-up
SDCBP	0.0126557	HV-up
HIST2H2BE	0.0126557	PA-up
LUC7L2	0.0126557	PA-up
TTC1	0.0126822	HV-up
USP24	0.0127439	HV-up
GAK	0.0127439	HV-up
MED23	0.0127779	HV-up
CECR5	0.012794	HV-up
FIRRE	0.012794	HV-up
TRMT6	0.012794	HV-up
SDCBP2	0.012794	HV-up
AP3B1	0.0127999	HV-up
SDHB	0.0127999	HV-up
PAM	0.0128086	HV-up
OTUD6B	0.0128086	HV-up
FOSB	0.0128086	HV-up
TMEM129	0.0128086	HV-up
LOC100288560	0.0128348	HV-up
FOXK2	0.0128348	HV-up
CBX5	0.0128713	HV-up
NPM1	0.012921	HV-up
GOLGB1	0.012921	HV-up
ATP5D	0.012921	HV-up
SIAE	0.012921	PA-up
NOL11	0.012946	HV-up
TOB2	0.012946	HV-up
TOPBP1	0.012946	HV-up
SMIM15	0.0130524	HV-up
RABGGTB	0.0130926	HV-up
CMTM7	0.0131006	HV-up
PPP2CA	0.0131036	HV-up
TOR1AIP2	0.0131036	HV-up
C10orf118	0.0131356	HV-up
GLRX	0.01317	HV-up
LTA4H	0.01317	HV-up
CNOT6	0.01317	HV-up
C9orf64	0.0131716	HV-up
TMED5	0.0131987	HV-up
HNRNPD	0.0131987	HV-up
GIT2	0.0132182	HV-up
TRIM40	0.013222	PA-up
PARP4	0.0132524	HV-up
NDRG3	0.0132807	PA-up
SLC39A6	0.0133566	HV-up
DLD	0.0134004	HV-up
RPS15A	0.0134274	HV-up
RAB8A	0.0134274	PA-up
ITGB1	0.0134274	PA-up
NOLC1	0.0135173	HV-up
PTPN2	0.0135173	HV-up
TERF2	0.0135173	HV-up
SLC38A9	0.0135179	HV-up
NSF	0.0135563	HV-up
TMEM256	0.0135869	HV-up
CORO7	0.0136203	HV-up
DDX46	0.0136882	HV-up
C16orf87	0.0136882	HV-up
MTG1	0.0138169	HV-up
MIIP	0.013882	HV-up
CSTF3	0.0138941	HV-up
ZNF410	0.0138941	HV-up
MTFMT	0.0139176	HV-up
UTP23	0.0139176	HV-up
DNAJB1	0.0139176	HV-up
CLEC2D	0.0139414	HV-up
RPL13AP6	0.013974	HV-up
JUND	0.0139972	HV-up
PRPF40A	0.0140267	HV-up
NDUFA13	0.0140267	HV-up
KLC1	0.0140389	HV-up
USF1	0.0140594	HV-up
TMEM243	0.0140594	HV-up
TMEM161A	0.0140594	HV-up
SPRYD3	0.0140594	HV-up
SERGEF	0.0140594	HV-up
RGS1	0.0140594	HV-up
QPCT	0.0140594	HV-up
PPM1D	0.0140594	HV-up
PIGU	0.0140594	HV-up
KLHDC4	0.0140594	HV-up
IGSF8	0.0140594	HV-up
IGKV1-5	0.0140594	HV-up
CPN2	0.0140594	HV-up
CLPB	0.0140594	HV-up
CHAF1B	0.0140594	HV-up
CCDC22	0.0140594	HV-up
B3GNTL1	0.0140594	HV-up
MRE11A	0.0141508	HV-up
CDK11A	0.0141545	HV-up
WDR18	0.0141783	HV-up
PMAIP1	0.0141783	HV-up
EIF4B	0.0142391	HV-up
UQCRQ	0.0142391	HV-up
RPL39	0.0142391	HV-up
ANAPC16	0.0142391	HV-up
BTF3	0.0142391	HV-up
ROCK1	0.0142391	HV-up
KLF3	0.0142391	HV-up
PGRMC1	0.0142391	PA-up
MAP3K1	0.0143024	HV-up
CEBPD	0.0143389	HV-up
PIM3	0.0143389	HV-up
MRPL46	0.0143389	HV-up
AATF	0.0143558	HV-up
PMPCB	0.0143558	HV-up
CYB561D2	0.0143742	HV-up
NUP35	0.0144036	HV-up
RPL36AL	0.0144135	HV-up
KIAA0141	0.0144265	HV-up
LOC100128130	0.0144265	HV-up
ZHX1	0.0144572	HV-up
EAPP	0.0144572	HV-up
GYG1	0.0145063	HV-up
GTF2H2B	0.0145063	HV-up
OFD1	0.0145453	HV-up
TMEM214	0.0145505	HV-up
CPNE3	0.0146176	HV-up
ZKSCAN1	0.0147023	HV-up
TMF1	0.0147207	HV-up
ARL5A	0.0147207	HV-up
PSPH	0.0147788	HV-up
C20orf24	0.0147788	HV-up
FOXN2	0.0147788	HV-up
HIST1H2AG	0.0148047	PA-up
URI1	0.0149457	HV-up
CDK11B	0.015025	HV-up
GCLC	0.0150482	HV-up
IFNAR2	0.0150482	HV-up
PDCD6IP	0.0150785	HV-up
FRYL	0.0150785	HV-up
RNF2	0.015092	HV-up
HSPA8	0.0150924	HV-up
LDHA	0.0150924	HV-up
RNF181	0.0150924	HV-up
UBE2D2	0.0150924	HV-up
GP1BA	0.0150924	PA-up
FAXDC2	0.0150924	PA-up
NDUFAF2	0.0151528	HV-up
BDP1	0.0151591	HV-up
TASP1	0.0152206	HV-up
CD53	0.0152481	HV-up
MRPS23	0.0152649	HV-up
ARMC6	0.0153043	HV-up
FTSJ1	0.0153173	HV-up
EBP	0.0153553	HV-up
PGLS	0.0153553	HV-up
KBTBD7	0.0154154	HV-up
UTP14A	0.0154626	HV-up
NR2C2AP	0.0154626	HV-up
WARS2	0.0154626	HV-up
FGFR1OP	0.0154626	HV-up
FRRS1	0.0154689	HV-up
TMEM192	0.0155258	HV-up
UPF1	0.0155258	HV-up
TRIM4	0.0155279	HV-up
EBAG9	0.0155289	HV-up
TAF2	0.0155701	HV-up
ITGA9	0.0155701	PA-up
TSSC4	0.0155939	HV-up
MRPS21	0.0155986	HV-up
SSU72	0.0155986	HV-up
RAB1A	0.0156255	HV-up
FBL	0.015671	HV-up
SLC30A6	0.0157053	HV-up
DUSP23	0.0157445	HV-up
IRAK1	0.0157445	HV-up
RABEP1	0.0158616	HV-up
SDHAP3	0.0159138	HV-up
NIP7	0.0159383	HV-up
LINC00844	0.0159506	PA-up
GALNT7	0.0159851	HV-up
KMT2E	0.0159889	HV-up
RAN	0.0160405	HV-up
CXCL8	0.0160464	HV-up
CAPG	0.0160802	HV-up
COQ10B	0.0161102	HV-up
C10orf12	0.0161102	PA-up
SEC11C	0.0161356	HV-up
CFHR3	0.0162287	HV-up
CCDC132	0.0162315	HV-up
SFXN4	0.0163886	HV-up
MAST3	0.0163896	HV-up
HM13	0.0163953	HV-up
CCNC	0.0164151	HV-up
TPR	0.016432	HV-up
ZNF574	0.0164521	HV-up
THAP7	0.0164521	HV-up
PWP2	0.0164521	HV-up
DPP3	0.0164521	HV-up
GPBP1	0.0164582	HV-up
BAZ2A	0.0164757	HV-up
TCTA	0.0164757	PA-up
SPOP	0.0164862	HV-up
DTYMK	0.0165103	HV-up
CASP8	0.0165763	HV-up
SNHG3	0.0167895	HV-up
TARDBP	0.0169212	HV-up
MTDH	0.0169305	HV-up
RPS10	0.0169305	HV-up
MCFD2	0.0169305	HV-up
TMSB10P1	0.0169305	HV-up
CTSA	0.0169305	PA-up
SSR4	0.0169305	PA-up
EMC6	0.0170275	HV-up
DEFB1	0.0171245	PA-up
SRSF7	0.0171778	HV-up
NDUFB2	0.0171778	HV-up
TOMM22	0.0171778	HV-up
ZNF638	0.0171778	HV-up
KHDRBS1	0.0171778	HV-up
KIAA1598	0.0171985	HV-up
SMIM8	0.0172368	HV-up
LYSMD2	0.0172368	HV-up
MANBAL	0.0172368	HV-up
RFC2	0.017243	HV-up
MAGOH	0.0173285	HV-up
CCND2	0.0173453	HV-up
SH3TC2	0.0173591	PA-up
PHACTR4	0.0173772	HV-up
NDUFS6	0.0173881	HV-up
MRPS10	0.0173936	HV-up
SLC25A26	0.0174155	HV-up
SLC46A3	0.0174968	HV-up
SEC24D	0.0174968	HV-up
PMF1	0.0176584	HV-up
NUP214	0.0176584	HV-up
NTHL1	0.0176994	HV-up
TRIM68	0.0177593	HV-up
NHP2	0.0177977	HV-up
IK	0.017844	HV-up
HERC2P2	0.0178607	HV-up
RPS6	0.0179188	HV-up
RPL29	0.0179188	HV-up
NDUFB1	0.0179188	HV-up
PPP3CA	0.0179188	HV-up
TMEM258	0.0179188	HV-up
PDHB	0.017927	HV-up
WDR48	0.017927	HV-up
AQR	0.0179443	HV-up
PLAA	0.0179734	HV-up
CKAP4	0.0180055	HV-up
CDC23	0.0180055	HV-up
ZNF335	0.0180055	HV-up
LRPPRC	0.0180301	HV-up
RPL22L1	0.0180987	HV-up
CCDC58	0.0180987	HV-up
TPT1-AS1	0.0181146	HV-up
CCDC137	0.018213	HV-up
SNX14	0.0182168	HV-up
ZNF649	0.0182259	HV-up
UBE2Q2P1	0.0182448	HV-up
ISG20L2	0.0182955	HV-up
ANKRD13A	0.0183029	HV-up
BRIX1	0.0183215	HV-up
ZNF623	0.0183262	HV-up
WDR53	0.0183262	HV-up
SLC19A2	0.0183262	HV-up
PIGV	0.0183262	HV-up
NR1H3	0.0183262	HV-up
IGHV3-7	0.0183262	HV-up
F2RL1	0.0183262	HV-up
COCH	0.0183262	HV-up
CENPQ	0.0183262	HV-up
BNIP1	0.0183262	HV-up
AGPAT9	0.0183262	HV-up
PHC2	0.0183315	HV-up
IRF8	0.0183315	HV-up
PDCD6	0.0183331	HV-up
IWS1	0.0184321	HV-up
SMC2	0.0184321	HV-up
TYW1	0.0184858	HV-up
PDHX	0.0184858	HV-up
ALG5	0.0184858	HV-up
CDK10	0.01849	HV-up
FANCD2	0.0185025	HV-up
TIMM44	0.0185991	HV-up
HNRNPA0	0.0186219	HV-up
KIAA0101	0.0186685	HV-up
SOX4	0.0186685	HV-up
GTF2B	0.0186685	HV-up
PPCS	0.0186685	HV-up
DGKG	0.0187626	PA-up
ESYT1	0.0187693	HV-up
LYAR	0.0187788	HV-up
CECR1	0.0187788	HV-up
ZNF655	0.0188107	HV-up
C1orf174	0.018828	HV-up
CHRAC1	0.018901	HV-up
EZH2	0.018901	HV-up
CLCC1	0.0189419	HV-up
STAG3L1	0.0189419	HV-up
RPL6	0.0189557	HV-up
HSPB1	0.0189557	HV-up
RPL13AP5	0.0189557	HV-up
NDUFB6	0.0189557	HV-up
SET	0.0189557	HV-up
FLII	0.0189557	PA-up
TMEM91	0.0189557	PA-up
NCOA4	0.0189557	PA-up
MAGED1	0.0190011	HV-up
TNKS2	0.0190011	HV-up
TXNDC16	0.0190011	HV-up
RAB9A	0.0190083	HV-up
PLBD1	0.0190933	HV-up
C16orf80	0.0190933	HV-up
HBS1L	0.0190958	HV-up
FARSA	0.0190962	HV-up
PQLC2	0.0190962	HV-up
COLGALT1	0.0190962	HV-up
ARID5A	0.0191772	HV-up
OGT	0.0192209	HV-up
TBRG1	0.0192209	HV-up
SOS1	0.0192209	HV-up
MCCC2	0.0192234	HV-up
KANSL1	0.0192394	HV-up
FAM3C	0.019243	HV-up
LAS1L	0.019243	HV-up
SLFN14	0.019262	PA-up
C2orf47	0.0192796	HV-up
SGK3	0.0193455	HV-up
IFNGR2	0.0193514	HV-up
INPP5D	0.0194427	HV-up
RAPGEF2	0.0194489	HV-up
SPDYC	0.0195115	PA-up
ITM2C	0.0195391	HV-up
ABCD3	0.0196312	HV-up
ARL6IP4	0.0196312	HV-up
PIM2	0.0196312	HV-up
MKRN2	0.0196396	HV-up
FZD5	0.0196396	HV-up
MTERFD1	0.0196396	HV-up
CAV2	0.0196752	HV-up
IMP4	0.0197446	HV-up
TRAPPC2L	0.0197547	HV-up
GPRC5C	0.0197618	HV-up
SCARNA9	0.0197618	HV-up
MIS12	0.0197618	HV-up
HLA-DQB1	0.0197618	HV-up
KIAA2013	0.0197879	HV-up
PSMB4	0.0198408	HV-up
PPP1R14B	0.0200337	HV-up
EEF1B2	0.020043	HV-up
RPS29	0.020043	HV-up
AFF1	0.020043	HV-up
UBE2K	0.020043	HV-up
LSM14A	0.020043	HV-up
TUBA4B	0.020043	PA-up
HIST2H2BA	0.020043	PA-up
LRRC32	0.020043	PA-up
SNRPF	0.0201232	HV-up
PIGW	0.0201415	HV-up
ERGIC2	0.0201415	HV-up
NAT9	0.0202382	HV-up
LOC146880	0.020253	HV-up
TMEM128	0.0202537	HV-up
PSMD14	0.0202782	HV-up
NEDD4	0.0202812	HV-up
CDK2	0.0202812	HV-up
ZNF92	0.0202863	HV-up
ZCRB1	0.0202957	HV-up
RBM25	0.0203262	HV-up
REEP5	0.0203262	HV-up
HERC2P9	0.0203262	HV-up
ACAP2	0.0203587	HV-up
LEPROTL1	0.0203723	HV-up
H19	0.0203833	HV-up
BPIFB3	0.0204044	PA-up
POLR2H	0.0204191	HV-up
C8orf33	0.0204205	HV-up
SLC39A14	0.020435	HV-up
BRD8	0.020435	HV-up
ZRANB1	0.0204987	HV-up
RAMP2	0.0206299	PA-up
DCAF13	0.0206398	HV-up
NUPL1	0.0206879	HV-up
XPOT	0.0208242	HV-up
ZNF611	0.0208242	HV-up
APCDD1	0.0208242	PA-up
TYK2	0.0208253	HV-up
CKLF	0.0208822	HV-up
ADA	0.0209721	HV-up
MRPL39	0.0209721	HV-up
SEC22C	0.0209816	HV-up
CDCA7	0.0210104	HV-up
METTL18	0.0210104	HV-up
COIL	0.0210104	HV-up
CLPTM1	0.0210104	HV-up
KDM2A	0.0210418	HV-up
RPS6KA3	0.0211039	HV-up
SDHA	0.0211827	HV-up
UBA52	0.0211827	HV-up
ATP5J	0.0211827	HV-up
CORO1C	0.0211827	PA-up
ARHGAP18	0.0211827	PA-up
LOC100128164	0.0211827	PA-up
ITM2B	0.0211827	PA-up
RAB6A	0.0211827	PA-up
PPP1R15B	0.0211984	HV-up
TXNDC17	0.0213332	HV-up
C8orf59	0.0213332	HV-up
NSUN6	0.0213718	HV-up
PSMB7	0.0214003	HV-up
ATP5A1	0.0214091	HV-up
COX14	0.0214091	HV-up
NR3C1	0.0214302	HV-up
TET2	0.0214302	PA-up
MED7	0.0214426	HV-up
SMARCE1	0.0214428	HV-up
VPS35	0.0214428	HV-up
CAPRIN2	0.0214858	HV-up
MAN2C1	0.0214928	HV-up
SUPV3L1	0.0215443	HV-up
AGMO	0.0215822	HV-up
GEMIN7	0.0216246	HV-up
FAM104B	0.0218317	HV-up
LRCH3	0.0218365	HV-up
GTF3C3	0.0218365	HV-up
RER1	0.0219369	HV-up
HAUS2	0.0219462	HV-up
COX15	0.022077	HV-up
AGPAT2	0.0221079	HV-up
NRP1	0.0221502	HV-up
ERI1	0.0221502	HV-up
CRIPT	0.0221659	HV-up
IER2	0.0221835	HV-up
ACIN1	0.0222254	HV-up
ISG15	0.0222467	HV-up
DXO	0.0222788	HV-up
ABCF3	0.0223225	HV-up
MED30	0.0223225	HV-up
FBXO4	0.0223225	HV-up
RPS16	0.0223767	HV-up
EDF1	0.0223767	HV-up
RPL41	0.0223767	HV-up
ACCS	0.0223827	HV-up
RANBP3	0.0223827	HV-up
C7orf26	0.0223922	HV-up
ESCO1	0.022402	HV-up
HDAC2	0.0224631	HV-up
PBRM1	0.0224631	HV-up
KTN1	0.0225091	HV-up
CASC3	0.0225091	HV-up
NUS1	0.0225401	HV-up
RAB3GAP2	0.0225419	HV-up
C15orf26	0.0225638	PA-up
C9orf142	0.0225659	HV-up
COX5B	0.0225769	HV-up
CD27-AS1	0.0225769	PA-up
SRRM1	0.0225835	HV-up
ANAPC11	0.0225835	HV-up
RDX	0.0225835	HV-up
MRPL45P2	0.0227088	HV-up
SYVN1	0.0227231	HV-up
NME2P1	0.0228053	HV-up
CPSF3	0.0228131	HV-up
HIST1H1E	0.0228131	HV-up
NECAB1	0.022842	HV-up
RSAD1	0.022842	HV-up
LOC389705	0.022842	HV-up
AKAP8L	0.0228741	HV-up
C18orf21	0.0228741	HV-up
LYRM2	0.0229508	HV-up
EDEM1	0.0229508	HV-up
PKP2	0.0229508	HV-up
PYCRL	0.0230044	HV-up
CDK19	0.0230941	HV-up
UFL1	0.0231191	HV-up
DIS3	0.0231191	HV-up
ESF1	0.0231191	HV-up
PSMG2	0.0231191	HV-up
TSPYL2	0.0231191	HV-up
DHPS	0.0231388	HV-up
SYNM	0.0231498	PA-up
CSPP1	0.0232744	HV-up
PYGO2	0.0233214	HV-up
MRTO4	0.0233418	HV-up
SLC25A20	0.0233705	HV-up
EXOC2	0.0233854	HV-up
CWF19L1	0.0233854	HV-up
TMEM175	0.0233854	HV-up
TMEM131	0.0234308	HV-up
IFT122	0.0234402	HV-up
ERCC8	0.0234402	HV-up
EXOSC3	0.0234402	HV-up
EXT2	0.0234538	HV-up
TUBD1	0.0236268	HV-up
RPS25	0.0236268	HV-up
EIF5AL1	0.0236268	HV-up
ZNHIT1	0.0236268	HV-up
LOC100129434	0.0236268	HV-up
GNG5	0.0236268	HV-up
YBX3	0.0236268	HV-up
CLU	0.0236268	PA-up
YPEL5	0.0236268	PA-up
HARS2	0.0236387	HV-up
ZNF274	0.0236387	HV-up
LAP3	0.0236448	HV-up
RFC1	0.0236448	HV-up
PSMC1	0.0236448	HV-up
ATG13	0.0236448	HV-up
TRMT2A	0.0237053	HV-up
RNU2-2P	0.0237071	HV-up
VNN3	0.0237238	HV-up
URGCP	0.0237238	HV-up
TMEM186	0.0237238	HV-up
SNORD3D	0.0237238	HV-up
SCARNA12	0.0237238	HV-up
PP7080	0.0237238	HV-up
PLK4	0.0237238	HV-up
PGBD1	0.0237238	HV-up
NUP62CL	0.0237238	HV-up
MFSD3	0.0237238	HV-up
ISOC2	0.0237238	HV-up
GULP1	0.0237238	HV-up
FASTKD3	0.0237238	HV-up
DPH1	0.0237238	HV-up
CYP2R1	0.0237238	HV-up
C17orf75	0.0237238	HV-up
ABCG1	0.0237238	HV-up
KIAA1143	0.0237264	HV-up
DDX24	0.0237264	HV-up
MORC3	0.0237264	HV-up
TSC22D2	0.0237273	HV-up
DNAJC1	0.0237273	HV-up
STX2	0.0237512	HV-up
TBC1D7	0.0237512	HV-up
PGRMC2	0.0238725	HV-up
CCDC112	0.023946	HV-up
G6PC	0.0239576	HV-up
FTSJ3	0.0240396	HV-up
VARS	0.0240396	HV-up
FAM162A	0.0241609	HV-up
ZCCHC11	0.0241609	HV-up
ACSBG1	0.0241609	PA-up
EED	0.0241651	HV-up
GBP2	0.0241858	HV-up
OAS1	0.0241858	HV-up
ZCCHC9	0.0241858	HV-up
MDH1	0.0241911	HV-up
TM9SF1	0.0242725	HV-up
SLIRP	0.024304	HV-up
RALA	0.0243462	HV-up
RNF220	0.0243536	HV-up
MRPL51	0.0243618	HV-up
HMGN3	0.0243618	HV-up
C19orf53	0.0243618	HV-up
KATNBL1	0.0243776	HV-up
CKS2	0.0244962	HV-up
STK19	0.0244962	HV-up
SLC35F6	0.0245715	HV-up
SOAT1	0.02468	HV-up
DHRSX	0.02468	HV-up
VWF	0.02473	PA-up
DDIT3	0.024782	HV-up
ATL2	0.0248377	HV-up
ZDHHC13	0.0248417	HV-up
KIAA1524	0.0248417	HV-up
NARS2	0.0248417	HV-up
USP1	0.02488	HV-up
P4HA1	0.024929	HV-up
RPS18	0.0249353	HV-up
RPS26	0.0249353	HV-up
REXO2	0.0249353	HV-up
RPS27	0.0249353	HV-up
PRRC2C	0.0249353	HV-up
EIF4EBP2	0.0249353	HV-up
EIF5	0.0249353	HV-up
C11orf58	0.0249353	HV-up
CXCR2P1	0.0249353	PA-up
RDH11	0.0249353	PA-up
HIST1H3H	0.0249353	PA-up
HIST2H2BF	0.0249353	PA-up
PDE5A	0.0249353	PA-up
BUB3	0.0249556	HV-up
RBMXL1	0.0249646	HV-up
PRPF6	0.024971	HV-up
TAF9	0.0249881	HV-up
LOC100128596	0.0249881	HV-up
PDCD4	0.0250022	HV-up
PDAP1	0.0250022	HV-up
EIF4H	0.0250092	HV-up
MCTS2P	0.0251042	HV-up
STT3B	0.0251499	HV-up
PISD	0.0251499	HV-up
CARKD	0.0251619	HV-up
HYLS1	0.0251619	HV-up
WDR73	0.0251619	HV-up
PARP2	0.0251619	HV-up
HSPBAP1	0.0252029	HV-up
VNN2	0.0252029	HV-up
PML	0.0252098	HV-up
GLOD4	0.0252285	HV-up
TMEM106B	0.0252498	HV-up
EXOC7	0.0252544	HV-up
NAA20	0.0252584	HV-up
MAD2L1	0.0252869	HV-up
TCEAL1	0.0252869	HV-up
NHLRC3	0.0252869	HV-up
LENG1	0.0252869	HV-up
CHMP4A	0.0254258	HV-up
CUL3	0.0254258	HV-up
CHPT1	0.0254258	HV-up
ZNF622	0.0254374	HV-up
PPIG	0.0254515	HV-up
BIK	0.0254966	PA-up
ZDHHC6	0.0255622	HV-up
RTCA-AS1	0.0256138	PA-up
MGEA5	0.0256283	HV-up
PHACTR2	0.0256283	HV-up
DPY30	0.0256293	HV-up
SDAD1	0.0256293	HV-up
SLC15A4	0.0256735	HV-up
PARG	0.0256735	HV-up
EIF2AK2	0.0257732	HV-up
ARFGAP3	0.0257732	HV-up
METTL2A	0.025857	HV-up
GGA2	0.025857	HV-up
DCTPP1	0.0258806	HV-up
CNOT10	0.0258806	HV-up
PPP2R5E	0.0259641	HV-up
DDX18	0.0260154	HV-up
NCBP1	0.0260154	HV-up
MALSU1	0.0260363	HV-up
ITSN2	0.0261027	HV-up
VPS45	0.0261503	HV-up
QDPR	0.0261503	HV-up
GSTM1	0.0261707	PA-up
RIOK2	0.0261749	HV-up
MESDC2	0.0262218	HV-up
PPP1CC	0.0262218	HV-up
C16orf13	0.0262218	HV-up
RPS10P7	0.0262583	HV-up
SP3	0.0262583	HV-up
C11orf31	0.0262972	HV-up
POLR1D	0.0262972	HV-up
RPL23P8	0.0263041	HV-up
TNRC6B	0.0263041	HV-up
TAF7	0.0263041	HV-up
NEAT1	0.0263041	HV-up
SAT1	0.0263041	PA-up
ZNF559	0.0263152	HV-up
ZDHHC5	0.026486	HV-up
PNO1	0.0265736	HV-up
DMAP1	0.0265758	HV-up
APOO	0.0265758	HV-up
TRIM27	0.026602	HV-up
TAF1D	0.026602	HV-up
PIN1	0.026602	HV-up
LCLAT1	0.026676	HV-up
NOP2	0.0266925	HV-up
MINA	0.0266925	HV-up
RAE1	0.0266925	HV-up
C3orf14	0.0266952	HV-up
RELA	0.0267477	HV-up
SLCO1B1	0.0268964	HV-up
POLR1B	0.0269051	HV-up
HMGB3	0.0269051	HV-up
OTUD4	0.0269704	HV-up
STAMBP	0.0269704	HV-up
RNF114	0.0269704	HV-up
PPME1	0.0269704	HV-up
CLOCK	0.0269914	HV-up
GCAT	0.0269914	HV-up
FTX	0.0270119	PA-up
MSTO1	0.0270285	HV-up
TRIM35	0.0271074	PA-up
PPWD1	0.0271183	HV-up
PDPK1	0.0272001	HV-up
AMMECR1	0.0272683	HV-up
POLB	0.0274564	HV-up
IMPA1	0.0274564	HV-up
GLG1	0.0275189	HV-up
E2F4	0.0275225	HV-up
PSMD10	0.0275225	HV-up
TMEM17	0.0275225	HV-up
DBI	0.0276096	HV-up
PUM2	0.0276096	HV-up
CPSF2	0.0276348	HV-up
ARPP19	0.0276574	PA-up
RPL10A	0.0277353	HV-up
RPL9	0.0277353	HV-up
DRAP1	0.0277353	HV-up
SUMO2	0.0277353	HV-up
C6orf25	0.0277353	PA-up
CEP68	0.0277353	PA-up
CD226	0.0277353	PA-up
GABARAPL2	0.0277353	PA-up
ALAS1	0.0278829	HV-up
CEP63	0.0278829	HV-up
ATP6V1H	0.027886	HV-up
MRPS2	0.027886	HV-up
EPC1	0.027886	HV-up
DDX55	0.027894	HV-up
MBD2	0.0279367	HV-up
HIST1H2BL	0.0279367	PA-up
VPS25	0.0279697	HV-up
WDR92	0.0279802	HV-up
SRSF9	0.0279802	HV-up
C11orf57	0.0279863	HV-up
PPM1L	0.0280162	PA-up
ASL	0.0281285	HV-up
DUS3L	0.0282228	HV-up
DARS2	0.0282932	HV-up
DNAJC12	0.0282932	HV-up
NKIRAS1	0.0282932	HV-up
ACOX3	0.0282932	HV-up
NOA1	0.0283087	HV-up
NDFIP2	0.0283087	HV-up
RPL28	0.0283561	HV-up
MTF2	0.0283717	HV-up
XRCC2	0.0283717	HV-up
BUB1	0.0284449	HV-up
AURKAPS1	0.0284453	HV-up
FOXJ3	0.0285007	HV-up
IRF9	0.0285007	HV-up
BLMH	0.0285195	HV-up
SFR1	0.0285195	HV-up
NR2C1	0.0285408	HV-up
IGBP1P1	0.0286433	HV-up
SUPT6H	0.0286433	HV-up
C19orf66	0.0287073	HV-up
PDE12	0.0287073	HV-up
CEP162	0.0288538	PA-up
TMED10	0.0289266	HV-up
YTHDF2	0.0290204	HV-up
SLC22A23	0.0290204	HV-up
EML4	0.0290465	HV-up
ASCC3	0.0290486	HV-up
SF3B2	0.0290621	HV-up
RBM17	0.0290621	HV-up
ZNF207	0.0290621	HV-up
USP37	0.0290621	PA-up
GGTA1P	0.0290699	PA-up
EMC2	0.0291767	HV-up
ATP5G3	0.0292312	HV-up
LRRC75A-AS1	0.0292312	HV-up
NACA	0.0292312	HV-up
SMG1	0.0292312	HV-up
RPLP2	0.0292312	HV-up
WAC	0.0292312	HV-up
UBE2B	0.0292312	HV-up
CD151	0.0292312	PA-up
C7orf73	0.0292312	PA-up
LRG1	0.029343	HV-up
MRPL3	0.029343	HV-up
MAP3K7	0.029343	HV-up
PNPO	0.0293653	HV-up
VAC14	0.029374	HV-up
POLD2	0.029374	HV-up
HSPA14	0.029374	HV-up
NELFE	0.0294505	HV-up
GFM1	0.0294505	HV-up
UBQLN2	0.0294608	HV-up
SLC20A1	0.0294608	HV-up
ADHFE1	0.0294947	HV-up
UQCRC1	0.0295793	HV-up
TSPAN4	0.0297069	HV-up
AGK	0.0297069	HV-up
THAP1	0.0297069	HV-up
ZC3H15	0.0297753	HV-up
POMT1	0.029823	HV-up
PIGG	0.029823	HV-up
SCLY	0.029823	HV-up
SH3RF1	0.029823	HV-up
NSMAF	0.0298464	HV-up
YTHDF1	0.0298464	HV-up
BCL3	0.0298464	HV-up
ZSCAN29	0.0299554	HV-up
APOL2	0.0299554	HV-up
CDK5RAP1	0.0299694	HV-up
PCGF1	0.0300054	HV-up
NOC4L	0.0300054	HV-up
NDUFAF5	0.0300171	HV-up
TCEA2	0.0300171	PA-up
ZC3HC1	0.0300608	HV-up
GALNT1	0.0301029	HV-up
PYCR1	0.0301056	HV-up
MUS81	0.0301056	HV-up
IGLL1	0.0301437	HV-up
HCCS	0.0302381	HV-up
ZNF266	0.0302381	HV-up
ACOX1	0.0304928	HV-up
RBM33	0.0304928	HV-up
RSRC1	0.0304928	HV-up
GPR108	0.0304928	HV-up
CCDC135	0.0304982	PA-up
ZNF420	0.0305124	HV-up
ZNF134	0.0305124	HV-up
TSKU	0.0305124	HV-up
TRMT12	0.0305124	HV-up
TMEM150A	0.0305124	HV-up
SNORD63	0.0305124	HV-up
SNORA63	0.0305124	HV-up
PACRGL	0.0305124	HV-up
NLE1	0.0305124	HV-up
MND1	0.0305124	HV-up
MIA2	0.0305124	HV-up
CEP85	0.0305124	HV-up
CACFD1	0.0305124	HV-up
AQP3	0.0305124	HV-up
ANGPTL4	0.0305124	HV-up
AKR1CL1	0.0305124	HV-up
ADCK1	0.0305124	HV-up
NDUFB8	0.0305198	HV-up
NSA2	0.0305266	HV-up
TMBIM4	0.0305359	HV-up
PSME4	0.0305359	HV-up
PELI2	0.0305359	PA-up
NKAP	0.0306891	HV-up
OTC	0.0307669	HV-up
RPL5	0.0307938	HV-up
RPL23A	0.0307938	HV-up
RPL32	0.0307938	HV-up
RPL30	0.0307938	HV-up
YWHAB	0.0307938	HV-up
CAPZA1	0.0307938	HV-up
CA2	0.0307938	PA-up
RAB11A	0.0307938	PA-up
MBNL1	0.0307938	PA-up
ATP6	0.0307938	PA-up
ZNF429	0.0308243	HV-up
UTP18	0.0308243	HV-up
DECR2	0.0309518	HV-up
NUDT5	0.0309689	HV-up
DDHD2	0.0309689	HV-up
PDIA4	0.0310752	HV-up
BCL2L13	0.0310752	HV-up
TMCO1	0.0310776	HV-up
P2RX6P	0.0311495	PA-up
BCL11A	0.0312907	HV-up
DYNC1LI1	0.0312907	HV-up
ATP5F1	0.0313049	HV-up
MON2	0.0313634	HV-up
TDG	0.0314734	HV-up
RASSF1	0.0314734	HV-up
NTMT1	0.0315496	HV-up
TRIM21	0.0315707	HV-up
RIC8A	0.0317146	HV-up
CNP	0.0317475	HV-up
FUS	0.0317508	HV-up
ATG101	0.0317668	HV-up
GBA2	0.0317719	HV-up
RPP21	0.0317719	HV-up
CD4	0.0317719	HV-up
KLRAP1	0.0318233	PA-up
ATP2B4	0.0318243	HV-up
TIMM10	0.0318243	HV-up
IGKV3-15	0.0318305	HV-up
SMU1	0.0319288	HV-up
ERP29	0.0319872	HV-up
TTC39C	0.032029	HV-up
TMEM164	0.032029	HV-up
COPS5	0.0320736	HV-up
NKTR	0.0320736	HV-up
SCFD2	0.0320819	PA-up
MED10	0.0320876	HV-up
ORMDL1	0.0320876	HV-up
KATNB1	0.0320876	PA-up
DDX56	0.0321247	HV-up
PMS2P5	0.032386	HV-up
RPS17	0.0324253	HV-up
EIF1AX	0.0324253	HV-up
H3F3B	0.0324253	HV-up
SAP18	0.0324253	HV-up
DDX11L2	0.0324253	PA-up
MOB1A	0.0324253	PA-up
BLOC1S3	0.0324612	HV-up
WDR55	0.0324612	HV-up
FLAD1	0.0325131	HV-up
MRPS18C	0.0325428	HV-up
SCPEP1	0.0325556	HV-up
ZBTB11	0.0325556	HV-up
FAM103A1	0.0325914	HV-up
AMICA1	0.0326106	HV-up
S100A11	0.0326453	HV-up
SEC23IP	0.032654	HV-up
TWISTNB	0.032654	HV-up
LOC100129492	0.0329581	HV-up
MYB	0.0330095	HV-up
HSD17B4	0.0330569	HV-up
TGFBR2	0.0330569	HV-up
NSUN5	0.0330837	HV-up
LINC00493	0.033192	HV-up
NDUFA9	0.0332145	HV-up
MED17	0.0333355	HV-up
PPP2R1B	0.0333436	HV-up
FAM21C	0.033447	HV-up
CCDC174	0.0334813	HV-up
POP5	0.0334813	HV-up
SHQ1	0.0335061	HV-up
SNHG15	0.0335061	HV-up
SEPHS2	0.0335274	HV-up
CALR	0.0335274	HV-up
SBDS	0.0335878	HV-up
ZNF652	0.033631	HV-up
SUDS3	0.033631	HV-up
PKN1	0.0336499	HV-up
MED15	0.0336499	HV-up
EIF3I	0.033677	HV-up
UBE2G2	0.033677	HV-up
MRPS16	0.033677	HV-up
GNB4	0.033682	HV-up
DDX52	0.0337066	HV-up
GTF2F1	0.0337066	HV-up
EYA3	0.033737	HV-up
AVL9	0.033737	HV-up
CYP4A22	0.033737	HV-up
PSMD5	0.0338251	HV-up
IGFBP2	0.0338251	PA-up
GATC	0.034015	HV-up
YEATS2	0.0340341	HV-up
RGS2	0.034124	HV-up
EEF2	0.0341281	HV-up
CHCHD2	0.0341281	HV-up
FAM177A1	0.0341281	HV-up
ATP5E	0.0341281	HV-up
TPM4	0.0341281	PA-up
MFSD1	0.0341281	PA-up
MPL	0.0341281	PA-up
CHURC1	0.0341281	PA-up
PPBP	0.0341281	PA-up
NGLY1	0.0341618	HV-up
LARP4B	0.0341618	HV-up
C11orf21	0.0341618	PA-up
MED28	0.0341848	HV-up
GPS1	0.0341988	HV-up
FAHD1	0.0342704	HV-up
RRBP1	0.0342829	HV-up
COMMD3	0.0342829	HV-up
BCAS2	0.0343371	HV-up
CFHR5	0.0343395	HV-up
RFC5	0.034345	HV-up
COX16	0.0344866	HV-up

## Sheet: HV-PA.pathways
	Gene Set Name	# Genes in Gene Set (K)	Description	# Genes in Overlap (k)	k/K	p-value	FDR q-value	genelist
HV up	HALLMARK_MYC_TARGETS_V1	200	A subgroup of genes regulated by MYC - version 1 (v1).	65	0.325	9.73e-44	2.21e-41	RPS6;RPS2;RPS10;RPL18;RPL6;RPL22;EIF4A1;PSMD14;PSMA1;PSMA6;PSMD3;XPO1;NCBP2;NCBP1;HNRNPD;SNRPG;EIF2S1;EIF2S2;EIF1AX;EIF4H;EEF1B2;CANX;TOMM70A;UBE2E1;RAN;HNRNPU;SRSF7;U2AF1;HNRNPA3;HNRNPA1;PCBP1;SNRPB2;COX5A;LDHA;TRA2B;MAD2L1;BUB3;CDK2;POLD2;NPM1;NHP2;NOLC1;SYNCRIP;G3BP1;RRP9;XPOT;CBX3;COPS5;HDAC2;SRM;NOP16;DDX18;USP1;DDX21;IMPDH2;GNB2L1;PRPS2;GLO1;PWP1;FBL;FAM120A;TARDBP;RSL1D1;STARD7;SET;
	KEGG_RIBOSOME	88	Ribosome	46	0.5227	9.06e-43	1.65e-40	RPS6;RPS2;RPS10;RPL18;RPL6;RPL22;RPS27A;UBA52;RPS27;RPS9;RPS8;RPS13;RPS15A;RPS16;RPS17;RPS18;RPS23;RPS24;RPS25;RPS26;RPS29;RPL9;RPL39;RPL35;RPL10A;RPL5;RPL7;RPL7A;RPL11;RPL19;RPL23A;RPL26;RPL27;RPL30;RPL28;RPL29;RPL31;RPL32;RPL35A;RPL37;RPL38;RPL41;RPLP2;RPS27L;RPL22L1;RPL36AL;
	HALLMARK_OXIDATIVE_PHOSPHORYLATION	200	Genes encoding proteins involved in oxidative phosphorylation.	54	0.27	6.38e-32	4.84e-30	TOMM70A;ATP5A1;MTX2;TIMM13;TIMM10;TOMM22;COX5A;LDHA;ATP6V1H;SDHB;COX7B;UQCRQ;UQCRC1;SDHA;NDUFB4;COX5B;COX7C;UQCRB;NDUFA9;NDUFB1;NDUFB2;NDUFB6;NDUFB8;NDUFS4;NDUFS6;ATP5O;ATP5D;ATP5E;ATP5F1;ATP5J;ATP5I;ATP5J2;DLD;OGDH;IDH3A;PDHB;PDHX;COX7A2;ATP5G2;ATP5G3;COX10;COX15;ACADVL;SUPV3L1;ALAS1;CPT1A;HADHA;SLC25A20;POR;OXA1L;MDH1;HCCS;LRPPRC;MRPL35;
	KEGG_SPLICEOSOME	128	Spliceosome	43	0.3359	4.54e-30	2.75e-28	NCBP2;NCBP1;MAGOH;RBM8A;HSPA8;LSM5;SNRPG;SNRPF;HNRNPU;SRSF7;U2AF1;HNRNPA3;HNRNPA1;PCBP1;SNRPB2;TRA2B;CDC40;SRSF9;SF3B2;SF3B1;PRPF6;RBMX;HNRNPM;ACIN1;SNW1;PQBP1;BCAS2;SLU7;TCERG1;HNRNPA1L2;DDX5;SYF2;TRA2A;PRPF38B;PRPF40A;CTNNBL1;THOC2;RBM25;RBM17;BUD31;AQR;DDX46;THOC1;
	HALLMARK_G2M_CHECKPOINT	200	Genes involved in the G2/M checkpoint, as in progression through the cell division cycle.	48	0.24	4.89e-26	2.02e-24	XPO1;HNRNPD;HSPA8;HNRNPU;TRA2B;MAD2L1;BUB3;NOLC1;SYNCRIP;G3BP1;CDKN1B;CUL5;CUL3;KIF5B;PML;MNAT1;CDC7;BUB1;PAFAH1B1;MYBL2;E2F4;PLK4;CHEK1;DDX39A;LBR;SMC4;EZH2;CKS2;HMGB3;ILF3;TMPO;LIG3;BCL3;ZAK;KATNA1;TOP1;DTYMK;ATRX;YTHDC1;H2AFV;RBM14;SMC2;EWSR1;MTF2;ARID4A;UPF1;SFPQ;PRPF4B;
	HALLMARK_UNFOLDED_PROTEIN_RESPONSE	113	Genes up-regulated during unfolded protein response, a cellular stress response related to the endoplasmic reticulum.	36	0.3186	1.71e-24	6.22e-23	EIF4A1;RPS14;EXOSC2;EXOSC1;EXOSC9;PARN;CNOT2;CNOT6;GEMIN4;EIF2S1;SPCS1;EEF2;CALR;SEC31A;EDEM1;NPM1;NHP2;NOLC1;RRP9;XPOT;KIF5B;SHC1;HSP90B1;FUS;SLC1A4;ATF6;NFYA;HERPUD1;TSPYL2;CXXC1;EXOC2;TARS;ALDH18A1;EXOSC10;SDAD1;IMP3;
	KEGG_OXIDATIVE_PHOSPHORYLATION	135	Oxidative phosphorylation	33	0.2444	1.3e-18	3.38e-17	ATP5A1;COX5A;ATP6V1H;SDHB;COX7B;UQCRQ;UQCRC1;SDHA;NDUFB4;COX5B;COX7C;UQCRB;NDUFA9;NDUFB1;NDUFB2;NDUFB6;NDUFB8;NDUFS4;NDUFS6;ATP5O;ATP5D;ATP5E;ATP5F1;ATP5J;ATP5I;ATP5J2;COX7A2;ATP5G2;ATP5G3;COX10;COX15;NDUFA10;NDUFA11;
	HALLMARK_MTORC1_SIGNALING	200	Genes up-regulated through activation of mTORC1 complex.	37	0.185	2.1e-16	4.25e-15	PSMD14;PSMA3;PSMD12;EIF2S2;CANX;CALR;EDEM1;LDHA;RRP9;COPS5;HSP90B1;BUB1;NMT1;DDX39A;SLC1A4;DDIT3;WARS;NAMPT;HMGCS1;HMGCR;EBP;IDI1;NFIL3;QDPR;GCLC;PSPH;PDAP1;GLRX;P4HA1;HSPA4;GMPS;GGA2;LTA4H;PSMG1;SERPINH1;PNO1;RAB1A;
	KEGG_HUNTINGTONS_DISEASE	185	Huntington's disease	35	0.1892	6.57e-16	1.22e-14	ATP5A1;COX5A;HDAC2;CASP8;CREBBP;EP300;POLR2H;SDHB;COX7B;UQCRQ;UQCRC1;SDHA;NDUFB4;COX5B;COX7C;UQCRB;NDUFA9;NDUFB1;NDUFB2;NDUFB6;NDUFB8;NDUFS4;NDUFS6;ATP5O;ATP5D;ATP5E;ATP5F1;ATP5J;COX7A2;ATP5G2;ATP5G3;NDUFA10;CASP3;SIN3A;SOD1;
	KEGG_ALZHEIMERS_DISEASE	169	Alzheimer's disease	33	0.1953	1.67e-15	2.82e-14	ATP5A1;COX5A;ADAM17;CASP8;SDHB;COX7B;UQCRQ;UQCRC1;SDHA;NDUFB4;COX5B;COX7C;UQCRB;NDUFA9;NDUFB1;NDUFB2;NDUFB6;NDUFB8;NDUFS4;NDUFS6;ATP5O;ATP5D;ATP5E;ATP5F1;ATP5J;COX7A2;ATP5G2;ATP5G3;ATF6;NDUFA10;CASP3;PPP3CA;LRP1;
	KEGG_PARKINSONS_DISEASE	133	Parkinson's disease	29	0.218	4.06e-15	6.48e-14	ATP5A1;COX5A;UBE2G2;SDHB;COX7B;UQCRQ;UQCRC1;SDHA;NDUFB4;COX5B;COX7C;UQCRB;NDUFA9;NDUFB1;NDUFB2;NDUFB6;NDUFB8;NDUFS4;NDUFS6;ATP5O;ATP5D;ATP5E;ATP5F1;ATP5J;COX7A2;ATP5G2;ATP5G3;NDUFA10;CASP3;
	HALLMARK_MYC_TARGETS_V2	58	A subgroup of genes regulated by MYC - version 2 (v2).	20	0.3448	5.36e-15	8e-14	NPM1;NOLC1;RRP9;CBX3;SRM;NOP16;DDX18;SUPV3L1;PLK4;TFB2M;DCTPP1;FARSA;RRP12;RCL1;NOP2;MRTO4;NIP7;NOC4L;LAS1L;IMP4;
	HALLMARK_E2F_TARGETS	200	Genes encoding cell cycle related targets of E2F transcription factors.	34	0.17	4.58e-14	6.32e-13	XPO1;HNRNPD;EIF2S1;RAN;TRA2B;MAD2L1;POLD2;NOLC1;SYNCRIP;USP1;CDKN1B;MYBL2;PLK4;SMC3;SPC25;RFC2;CHEK1;DDX39A;LBR;SMC4;EZH2;CKS2;HMGB3;ILF3;TMPO;DCTPP1;MRE11A;RFC1;PPM1D;CBX5;CSE1L;LUC7L3;LYAR;EED;
	HALLMARK_INTERFERON_GAMMA_RESPONSE	200	Genes up-regulated in response to IFNG [GeneID=3458].	33	0.165	2.57e-13	3.04e-12	PSMA3;PSME2;PSMB10;TRIM21;HLA-DRB1;NFKBIA;PML;ISG15;TRIM25;EIF2AK2;STAT1;IRF1;IRF7;IRF9;IRF8;IFNAR2;PTPN2;XAF1;PELI1;CASP8;TNFAIP3;WARS;NAMPT;CASP3;BTG1;NFKB1;PNPT1;LAP3;SAMD9L;TRIM14;VAMP8;FPR1;LYSMD2;
	KEGG_AMINOACYL_TRNA_BIOSYNTHESIS	41	Aminoacyl-tRNA biosynthesis	16	0.3902	2.99e-13	3.49e-12	TARS;WARS;FARSA;RARS;DARS;GARS;LARS;VARS;IARS2;WARS2;HARS2;SARS2;DARS2;NARS2;TARS2;MTFMT;
	HALLMARK_TNFA_SIGNALING_VIA_NFKB	200	Genes regulated by NF-kB in response to TNF [GeneID=7124].	32	0.16	1.39e-12	1.49e-11	ZFP36;B4GALT1;PLAUR;RELA;NFKBIA;REL;IRF1;IFNGR2;TNFAIP3;FOS;JUN;BCL3;NAMPT;NFIL3;KLF4;BTG1;NFKB1;RHOB;BTG3;JUNB;FOSB;MCL1;DUSP1;PNRC1;KLF6;CEBPD;KLF10;ID2;ATP2B1;F2RL1;CCNL1;IER2;
	HALLMARK_PROTEIN_SECRETION	96	Genes involved in protein secretion pathway.	22	0.2292	2.81e-12	2.94e-11	SEC31A;SEC24D;LMAN1;RPS6KA3;ATP6V1H;SOD1;PPT1;PAM;VPS4B;AP3B1;COPB1;ARCN1;VPS45;ARFGAP3;ARFGEF1;CAV2;TMED10;RER1;MON2;GOLGA4;RAB14;RAB9A;
	KEGG_UBIQUITIN_MEDIATED_PROTEOLYSIS	138	Ubiquitin mediated proteolysis	26	0.1884	3.79e-12	3.87e-11	FBXO4;UBE2E1;ANAPC10;CDC26;ANAPC4;ANAPC11;CDC23;SKP2;CUL5;CUL3;UBE2N;NEDD4;UBE2G2;UBE2D2;UBE2K;UBA6;UBE2B;UBE3A;UBE4A;PML;MAP3K1;SYVN1;ERCC8;NEDD4L;UBE4B;UBR5;
	HALLMARK_INTERFERON_ALPHA_RESPONSE	97	Genes up-regulated in response to alpha interferon proteins.	21	0.2165	2.79e-11	2.61e-10	PSMA3;PSME2;TRIM21;ISG15;TRIM25;EIF2AK2;IRF1;IRF7;IRF9;GBP2;OAS1;CASP8;WARS;PNPT1;LAP3;SAMD9L;TRIM14;CNP;NUB1;PARP9;TRIM5;
	KEGG_CELL_CYCLE	128	Cell cycle	24	0.1875	2.81e-11	2.61e-10	YWHAB;MAD2L1;BUB3;CDK2;HDAC2;CDKN1B;ANAPC10;CDC26;ANAPC4;ANAPC11;CDC23;SKP2;CREBBP;EP300;CCNH;CDC7;BUB1;E2F4;SMC3;RB1;CCND2;RBL2;CHEK1;TFDP2;
	HALLMARK_ADIPOGENESIS	200	Genes up-regulated during adipocyte differentiation (adipogenesis).	30	0.15	3.66e-11	3.35e-10	PPM1B;SDHB;COX7B;UQCRQ;UQCRC1;ATP5O;DLD;IDH3A;POR;NMT1;QDPR;SOD1;ANGPTL4;PLIN2;ACOX1;CPT2;LPCAT3;MCCC1;PDCD4;BAZ2A;DRAM2;ESYT1;BCL2L13;NKIRAS1;APLP2;PIM3;PTCD3;ATL2;REEP5;PPP1R15B;
	Gene Set Name	# Genes in Gene Set (K)	Description	# Genes in Overlap (k)	k/K	p-value	FDR q-value	genelist
PA up	KEGG_SYSTEMIC_LUPUS_ERYTHEMATOSUS	140	Systemic lupus erythematosus	7	0.05	1.54e-07	3.49e-05	HIST1H3H;HIST1H2BG;HIST1H2BL;HIST1H2BC;HIST2H2BE;HIST2H2BF;HIST1H2AG;
	HALLMARK_COMPLEMENT	200	Genes encoding components of the complement system, which is part of the innate immune system.	7	0.035	1.7e-06	0.000172	CLU;GP1BA;PIK3CG;DGKG;CCL5;CA2;GPD2;
	HALLMARK_EPITHELIAL_MESENCHYMAL_TRANSITION	200	Genes defining epithelial-mesenchymal transition, as in wound healing, fibrosis and metastasis.	7	0.035	1.7e-06	0.000172	SPARC;ITGB1;TPM4;MYL9;CXCL6;SAT1;IGFBP2;
	HALLMARK_MYOGENESIS	200	Genes involved in development of skeletal muscle (myogenesis).	7	0.035	1.7e-06	0.000172	CLU;SPARC;ITGB1;MYL4;MYL1;GABARAPL2;FLII;
	KEGG_ECM_RECEPTOR_INTERACTION	84	ECM-receptor interaction	5	0.0595	4.17e-06	0.000355	VWF;GP1BA;ITGB1;ITGA9;SV2C;
	HALLMARK_HEME_METABOLISM	200	Genes involved in metabolism of heme (a cofactor consisting of iron and porphyrin) and erythroblast differentiation.	6	0.03	2.3e-05	0.0011	CA2;MYL4;UCP2;NCOA4;PDZK1IP1;YPEL5;
	KEGG_CHEMOKINE_SIGNALING_PATHWAY	190	Chemokine signaling pathway	5	0.0263	0.000208	0.00632	PPBP;PIK3CG;CCL5;CXCL6;CXCL5;
	HALLMARK_APICAL_JUNCTION	200	Genes encoding components of apical junction complex.	5	0.025	0.000264	0.00702	VWF;ITGB1;JAM3;MYL9;ITGA9;
	HALLMARK_XENOBIOTIC_METABOLISM	200	Genes encoding proteins involved in processing of drugs and other xenobiotics.	5	0.025	0.000264	0.00702	CA2;ARG2;ARPP19;SLC6A6;PGRMC1;
	KEGG_FOCAL_ADHESION	201	Focal adhesion	5	0.0249	0.00027	0.00702	VWF;PIK3CG;ITGB1;MYL9;ITGA9;
	KEGG_VASCULAR_SMOOTH_MUSCLE_CONTRACTION	115	Vascular smooth muscle contraction	4	0.0348	0.000322	0.00791	MYL9;ADORA2A;RAMP2;RAMP3;
	KEGG_LEUKOCYTE_TRANSENDOTHELIAL_MIGRATION	118	Leukocyte transendothelial migration	4	0.0339	0.000355	0.00828	PIK3CG;ITGB1;JAM3;MYL9;
	KEGG_REGULATION_OF_ACTIN_CYTOSKELETON	216	Regulation of actin cytoskeleton	5	0.0231	0.000376	0.00855	PIK3CG;ITGB1;MYL9;ITGA9;TMSB4Y;
	KEGG_CELL_ADHESION_MOLECULES_CAMS	134	Cell adhesion molecules (CAMs)	4	0.0299	0.000574	0.0119	ITGB1;JAM3;ITGA9;CD226;
	HALLMARK_COAGULATION	138	Genes encoding components of blood coagulation system; also up-regulated in platelets.	4	0.029	0.000641	0.013	CLU;SPARC;VWF;GP1BA;
	KEGG_EPITHELIAL_CELL_SIGNALING_IN_HELICOBACTER_PYLORI_INFECTION	68	Epithelial cell signaling in Helicobacter pylori infection	3	0.0441	0.000948	0.0187	JAM3;CCL5;ATP6V0E1;
	KEGG_CYTOKINE_CYTOKINE_RECEPTOR_INTERACTION	267	Cytokine-cytokine receptor interaction	5	0.0187	0.000977	0.0187	PPBP;MPL;CCL5;CXCL6;CXCL5;
	HALLMARK_APOPTOSIS	161	Genes mediating programmed cell death (apoptosis) by activation of caspases.	4	0.0248	0.00114	0.0207	CLU;SAT1;GSTM1;BIK;
	KEGG_HYPERTROPHIC_CARDIOMYOPATHY_HCM	85	Hypertrophic cardiomyopathy (HCM)	3	0.0353	0.0018	0.0322	ITGB1;TPM4;ITGA9;
	KEGG_DILATED_CARDIOMYOPATHY	92	Dilated cardiomyopathy	3	0.0326	0.00226	0.0388	ITGB1;TPM4;ITGA9;

## Sheet: PA-PV.DEGs
Symbol	p-value	Comments
ANGPTL3	1.29444e-06	PA-up
MIR584	3.97616e-06	PA-up
RAMP2	5.86576e-06	PA-up
GATM	1.41427e-05	PA-up
AHSG	2.49369e-05	PA-up
ALDOB	2.88171e-05	PA-up
LOC100132529	3.30338e-05	PV-up
AZGP1	3.74717e-05	PA-up
ADH1A	4.26523e-05	PA-up
ADH1B	4.99513e-05	PA-up
FABP1	5.31122e-05	PA-up
HPD	5.96717e-05	PA-up
ALB	6.65356e-05	PA-up
POMC	6.74706e-05	PA-up
BCLAF1	8.10749e-05	PV-up
CHMP4C	8.51554e-05	PA-up
HRSP12	9.03427e-05	PA-up
METTL21A	0.000101945	PV-up
MT1E	0.000104548	PA-up
PTPRC	0.000109787	PV-up
TTR	0.000114315	PA-up
ORM2	0.000128728	PA-up
GSTA1	0.000135533	PA-up
LAIR1	0.000136617	PV-up
CPB2	0.000138982	PA-up
MALAT1	0.000142435	PV-up
LUC7L3	0.000143783	PV-up
APOA2	0.000145986	PA-up
SNORD3B-2	0.00019917	PV-up
STK17B	0.000210731	PV-up
TCERG1	0.000211194	PV-up
ANXA1	0.000222633	PV-up
MIS18BP1	0.000230616	PV-up
AMBP	0.000231366	PA-up
RPL23AP7	0.000248338	PA-up
MT1F	0.000252	PA-up
ADH1C	0.000253481	PA-up
AKR1C2	0.000261479	PA-up
XAF1	0.000262901	PV-up
ASS1	0.000263286	PA-up
HAAO	0.000284207	PA-up
AKR1C1	0.000284574	PA-up
PACSIN2	0.000298704	PA-up
SNORD3D	0.000306032	PV-up
SNORD3B-1	0.000306032	PV-up
REL	0.000317244	PV-up
CLEC7A	0.000322964	PV-up
PDZK1IP1	0.000330617	PA-up
ND6	0.000330617	PV-up
CD53	0.000331177	PV-up
RNMT	0.000338472	PV-up
APOA1	0.000340412	PA-up
CYP2E1	0.000345034	PA-up
JUNB	0.000356587	PV-up
ANKRD32	0.000365168	PV-up
MAB21L3	0.000365565	PV-up
RBM34	0.000381575	PV-up
SEC14L1P1	0.000383339	PA-up
BHMT	0.000392759	PA-up
GPC5	0.000395301	PA-up
ACSM2A	0.000399384	PA-up
MBOAT1	0.000403801	PV-up
AKR1C4	0.000403844	PA-up
NFKBIA	0.000414333	PV-up
GSTA2	0.000416873	PA-up
RASSF2	0.000421768	PV-up
CECR1	0.000421768	PV-up
FADD	0.000428253	PA-up
PSAT1	0.000431363	PA-up
BEND2	0.000445591	PA-up
FOS	0.00045747	PV-up
CCDC125	0.000458381	PV-up
REPIN1	0.000463618	PV-up
SERPINA1	0.000468447	PA-up
APOH	0.000497942	PA-up
PRPF4B	0.000514627	PV-up
TRIM38	0.000525418	PV-up
S100A4	0.000541012	PV-up
RUNX2	0.000550216	PV-up
SLC35F5	0.000552443	PA-up
ITM2C	0.000561964	PV-up
HULC	0.000573911	PA-up
RNY3	0.000575951	PV-up
RBM14	0.000581001	PV-up
CSAD	0.000586793	PV-up
RARS	0.000588505	PV-up
GOLGA8B	0.000598131	PV-up
DDX21	0.000601739	PV-up
PLA2G16	0.000624789	PA-up
STARD10	0.000636557	PA-up
MT1G	0.000637735	PV-up
IRF1	0.000655124	PV-up
RNASET2	0.00067016	PV-up
HMGCS2	0.000676003	PA-up
NADK	0.000681297	PV-up
FMO5	0.000682869	PA-up
RGS1	0.000692819	PV-up
PTPRCAP	0.000692819	PV-up
CD34	0.000692819	PV-up
PCBP1	0.000718664	PV-up
LOH12CR2	0.000728329	PV-up
SNORD3A	0.000739366	PV-up
APOC2	0.000739813	PA-up
HAUS3	0.000739813	PV-up
RAB11FIP1	0.000791655	PV-up
GOLGA8A	0.000801141	PV-up
XRN2	0.000809364	PV-up
RNU2-2P	0.000827527	PV-up
ACSM2B	0.000846826	PA-up
AGXT	0.000847625	PA-up
CCDC88A	0.000849014	PV-up
LINC01011	0.000864457	PA-up
RAB8A	0.000864457	PA-up
HNRNPL	0.000864457	PV-up
RNASE6	0.00087321	PV-up
BOD1L1	0.000887952	PV-up
CNTRL	0.000898228	PV-up
FAM133B	0.000921351	PV-up
WSB1	0.000942458	PV-up
CDC40	0.000967831	PV-up
SEPP1	0.000987508	PA-up
ZFP36	0.000997889	PV-up
H1FX	0.00101458	PV-up
ZC3H8	0.00102178	PV-up
RNPEP	0.00102178	PV-up
CD48	0.00102178	PV-up
RPL38	0.00103613	PV-up
SAMHD1	0.00106387	PV-up
RPL23AP82	0.00106576	PA-up
CYBB	0.00106576	PV-up
TMIGD2	0.00107796	PV-up
ABCC6P2	0.00109193	PA-up
TSPAN7	0.00109193	PA-up
LINC00989	0.00113287	PA-up
MAP1LC3B	0.00113287	PA-up
SKP1	0.00113287	PA-up
ABCC9	0.00113287	PV-up
ORM1	0.00113883	PA-up
EXOC3L2	0.00115528	PV-up
CLK1	0.00116411	PV-up
DHODH	0.00116679	PV-up
MTFMT	0.00119335	PV-up
TMA16	0.00119583	PV-up
TMSB10	0.00123759	PV-up
LOC100129434	0.00123759	PV-up
AES	0.00125758	PV-up
DUSP3	0.00125848	PA-up
CCND2	0.0012973	PV-up
ARG1	0.00129799	PA-up
PAH	0.00131215	PA-up
RBM6	0.00131295	PV-up
EIF3A	0.00133973	PV-up
NPIPA2	0.00134906	PV-up
SH3BGRL2	0.00135083	PA-up
NBPF8	0.00135083	PV-up
HLA-DRA	0.00135126	PV-up
TTC36	0.00135231	PA-up
LMO2	0.00135561	PV-up
USP16	0.00138135	PV-up
ARGLU1	0.00139819	PV-up
CEP83	0.00146951	PV-up
SLC9A4	0.00147321	PV-up
SCARNA9	0.00150824	PV-up
SNORD3C	0.00150824	PV-up
VTN	0.00152558	PA-up
TMEM209	0.00153175	PV-up
DCXR	0.00153395	PA-up
HLA-DMB	0.00153734	PV-up
THRSP	0.001543	PA-up
S100A16	0.0015507	PA-up
TOP2B	0.00155701	PV-up
EXOSC10	0.00156225	PV-up
CRIP1	0.00156225	PV-up
FNBP1	0.00157008	PV-up
LINC00844	0.00157919	PA-up
RPS27L	0.00160535	PV-up
SNHG6	0.00160535	PV-up
MCCC1	0.00163452	PV-up
SLAMF7	0.00164766	PV-up
ABHD11	0.00164926	PV-up
AIF1	0.00167742	PV-up
TMED4	0.00168303	PA-up
YTHDC1	0.00169132	PV-up
LAMP2	0.0016952	PA-up
EVI2B	0.00173999	PV-up
DUSP1	0.00173999	PV-up
RPL19	0.00174791	PV-up
ACMSD	0.00174887	PA-up
SNORD47	0.00177046	PV-up
U2AF1	0.00180635	PV-up
KIAA0754	0.00180635	PV-up
RNF149	0.00182504	PV-up
PANK1	0.00187137	PA-up
CCDC69	0.0018738	PV-up
MINPP1	0.00189463	PV-up
FGG	0.00189949	PA-up
SPC25	0.00190159	PV-up
FAM133DP	0.00196002	PV-up
SNORD13	0.00197197	PV-up
TOR1AIP1	0.00198735	PV-up
HILPDA	0.00200434	PV-up
CWF19L1	0.00204235	PV-up
RIF1	0.00206248	PV-up
CALU	0.00206714	PA-up
GNRHR2	0.00206714	PV-up
HLA-DRB1	0.002079	PV-up
ZG16B	0.00208151	PA-up
NUAK2	0.00210163	PV-up
MYB	0.0021253	PV-up
CYB5A	0.00213649	PA-up
WDR12	0.00214058	PV-up
LTV1	0.00214058	PV-up
COMMD5	0.00214434	PA-up
ADH4	0.00216492	PA-up
SIAE	0.00219577	PA-up
NPIPA3	0.00219991	PV-up
SPX	0.00224532	PA-up
EXOC1	0.00226937	PV-up
JUND	0.00227234	PV-up
MPHOSPH8	0.0022753	PV-up
DGKG	0.00227799	PA-up
MNDA	0.00229132	PV-up
ITGB2	0.00229184	PV-up
SNRPB2	0.00230054	PV-up
DEFB1	0.00232225	PA-up
BRD9	0.00235204	PV-up
ARID4A	0.00238521	PV-up
NOL12	0.00241784	PV-up
CTSS	0.00241836	PV-up
FAXDC2	0.00243695	PA-up
RAB3B	0.00243695	PV-up
APOC1P1	0.00243713	PA-up
RABL2A	0.00244053	PA-up
DDX51	0.00250901	PV-up
ALDH1L1	0.00251878	PA-up
HAMP	0.0025279	PA-up
AIMP1	0.0025311	PV-up
AFMID	0.00253881	PV-up
ANKRD11	0.00256335	PV-up
FGB	0.00256353	PA-up
EIF3L	0.00259849	PV-up
ZNF136	0.00260632	PV-up
IPO9	0.00263164	PV-up
QARS	0.00263164	PV-up
IFT20	0.00264261	PA-up
CAPZA2	0.00264291	PA-up
TRA2A	0.00264291	PV-up
MFSD11	0.00269598	PV-up
LEPROTL1	0.00272152	PV-up
HNRNPA1P33	0.00274504	PV-up
VIM	0.00281191	PV-up
PTCD3	0.00285573	PV-up
APOC3	0.00285586	PA-up
GABARAPL2	0.00286408	PA-up
RPL26	0.00286408	PV-up
CDCA7	0.00289477	PV-up
ADRBK1	0.00289483	PV-up
SV2C	0.00292495	PA-up
RNF141	0.00292495	PV-up
ITSN2	0.00301841	PV-up
TRAF3IP3	0.00304364	PV-up
P2RX5	0.00304364	PV-up
COG7	0.00304364	PV-up
PARVG	0.0030771	PV-up
CD226	0.00310141	PA-up
SEC14L1	0.00310141	PA-up
RPS2	0.00310141	PV-up
TMSB10P1	0.00310141	PV-up
LOC100505812	0.00310861	PV-up
PAXBP1	0.00312611	PV-up
RPL36A	0.00317323	PV-up
RBBP5	0.00317323	PV-up
CBFA2T3	0.00317362	PV-up
N4BP2L2	0.00321501	PV-up
NUDT21	0.00325117	PA-up
AHI1	0.00327476	PV-up
PRPF38B	0.00331101	PV-up
F13A1	0.0033559	PA-up
SNAP23	0.0033559	PA-up
UCP2	0.0033559	PA-up
CD74	0.0033559	PV-up
ATXN7	0.00340422	PV-up
MTRNR2L5	0.00340422	PV-up
SRM	0.0034318	PV-up
SIRT2	0.00344843	PA-up
MTRNR2L4	0.00347538	PV-up
TP53BP1	0.00347538	PV-up
CXCL6	0.00348459	PA-up
PAK2	0.00348459	PV-up
UPF2	0.00348668	PV-up
C20orf96	0.00353079	PA-up
CD44	0.00353079	PV-up
ELAC2	0.0035699	PV-up
PTGR1	0.0035723	PA-up
AQR	0.00357807	PV-up
C10orf11	0.00358271	PV-up
PNISR	0.00361017	PV-up
MGEA5	0.00361017	PV-up
DYDC1	0.00361625	PV-up
RB1	0.00362859	PV-up
ICAM3	0.00364823	PV-up
ZNF253	0.00365992	PV-up
HAO2	0.00366686	PA-up
SPP2	0.00366686	PA-up
S100A13	0.00370739	PA-up
NDRG3	0.00373541	PA-up
S100A6	0.00373762	PV-up
H2AFY	0.00383621	PV-up
TDO2	0.00384711	PA-up
EIF2S2	0.00386233	PV-up
RTP3	0.00386577	PA-up
TERF1	0.0039145	PV-up
KIAA0100	0.0039145	PV-up
GART	0.00391676	PV-up
ADAM17	0.00392012	PV-up
PPP2CB	0.00392012	PV-up
ANO6	0.00392057	PA-up
MMRN1	0.00392057	PA-up
RPS15A	0.00392057	PV-up
NCF1B	0.00393159	PV-up
PTPN2	0.00399637	PV-up
APOC1	0.00400254	PA-up
TUBD1	0.00400254	PV-up
UBE2Q2P1	0.00401467	PV-up
TRIM59	0.00402325	PV-up
CDCA3	0.00409312	PA-up
WDR61	0.00410177	PV-up
EIF3F	0.00411117	PV-up
N4BP2	0.00412064	PV-up
CSNK1A1L	0.004192	PA-up
TNKS2	0.004192	PV-up
RGS2	0.00420696	PV-up
PHF11	0.00420696	PV-up
BTAF1	0.00420696	PV-up
TNFRSF1B	0.00420696	PV-up
THSD1P1	0.00421865	PV-up
IFITM3	0.00423297	PA-up
RPS24	0.00423297	PV-up
TRBC2	0.00427944	PV-up
IL3RA	0.00427944	PV-up
STMN1	0.00428195	PV-up
UHRF2	0.00434806	PV-up
HPX	0.00437411	PA-up
SELPLG	0.0044084	PV-up
SYNRG	0.00440965	PV-up
GK3P	0.00441621	PA-up
ERI3	0.00445509	PV-up
CAPG	0.00447723	PV-up
PLAC8	0.00448925	PV-up
ARMC3	0.00454438	PA-up
ZFP36L2	0.00456255	PV-up
CPT1A	0.00456699	PV-up
TLR5	0.00457555	PA-up
KTN1	0.00458423	PV-up
CEACAM22P	0.00458945	PV-up
ZBTB44	0.00460534	PV-up
FGA	0.00467029	PA-up
CCNT2	0.00467029	PV-up
CUL2	0.00474791	PV-up
DYNC1H1	0.00476482	PV-up
ADORA2A	0.00486366	PA-up
WTAP	0.00489655	PV-up
NCOA4	0.00492386	PA-up
RPS29	0.00492386	PV-up
MFSD2B	0.00498447	PA-up
BAAT	0.00501273	PA-up
ALDH2	0.00501273	PA-up
DDX26B	0.00507014	PV-up
ZNF711	0.00507014	PV-up
SRSF11	0.00508245	PV-up
CNN1	0.00509577	PA-up
SOX4	0.00514174	PV-up
CD3G	0.00514889	PV-up
JUN	0.00515026	PV-up
FNIP1	0.00515621	PV-up
HDAC5	0.0052031	PA-up
RHCE	0.0052031	PA-up
IRF2BP2	0.0052031	PV-up
HIST1H2AG	0.00523779	PA-up
SLU7	0.00524745	PV-up
CBR1	0.00525632	PA-up
RPS13	0.0053049	PV-up
RPL39	0.0053049	PV-up
MRPL30	0.00537145	PV-up
SRRT	0.00537771	PV-up
SUGP2	0.00539887	PV-up
PTPN6	0.00540148	PV-up
TMEM184C	0.0054614	PV-up
IER5	0.00546301	PV-up
DAPK1	0.00551996	PV-up
AHSA2	0.00553118	PV-up
RBP4	0.00555798	PA-up
PPP3CA	0.00561666	PV-up
SPTBN1	0.00561972	PA-up
S100A8	0.00562284	PV-up
DDX11L8	0.00563964	PA-up
NME6	0.00565209	PV-up
IRF7	0.00565209	PV-up
KCTD20	0.00571144	PA-up
SNX3	0.00571144	PA-up
ATP5A1	0.00571144	PV-up
IRS2	0.00577436	PV-up
PNRC1	0.00580047	PV-up
BCL11A	0.00583109	PV-up
PKD2	0.00585353	PV-up
PON1	0.00585503	PA-up
PNN	0.00587876	PV-up
DYRK4	0.00590066	PA-up
RAMP3	0.0059484	PA-up
SNORA12	0.00595287	PV-up
MS4A2	0.00595287	PV-up
AEBP1	0.00595287	PV-up
DIP2A	0.00602838	PV-up
PDZD8	0.00605856	PV-up
SCARNA22	0.00605856	PV-up
RPL19P12	0.00606793	PV-up
STARD7	0.00611441	PV-up
ARHGDIB	0.00614491	PA-up
NACAP1	0.00614491	PV-up
NEAT1	0.00614491	PV-up
GATA2	0.00614491	PV-up
GOSR1	0.00614491	PV-up
C5orf15	0.00615456	PV-up
DPCD	0.00628187	PA-up
ANXA10	0.00628484	PV-up
INPP5D	0.00632162	PV-up
SNAPC1	0.00633204	PV-up
EXOSC6	0.00633204	PV-up
FAM49B	0.0063772	PV-up
HIST1H2BG	0.00641228	PA-up
LINC00485	0.00641228	PV-up
FBL	0.0064879	PV-up
CDK11A	0.00653398	PV-up
APOC4	0.0065681	PA-up
UBAP1	0.00660675	PA-up
MPL	0.00660675	PA-up
ITGB1	0.00660675	PA-up
RPL27	0.00660675	PV-up
UTP11L	0.00660675	PV-up
NBPF9	0.00660675	PV-up
HDAC7	0.00662107	PV-up
DPPA4	0.00662107	PV-up
DHX40	0.00676668	PV-up
DMTF1	0.00678524	PV-up
GOLPH3	0.00678524	PV-up
GTF2H2	0.00680514	PV-up
PPT1	0.00682096	PV-up
TMEM212	0.00682793	PV-up
ODF2L	0.00682793	PV-up
TYW1	0.0069611	PV-up
RNPC3	0.0069611	PV-up
LGALS4	0.00698351	PA-up
PSMA3	0.00703629	PV-up
LOC284023	0.00704028	PV-up
C11orf72	0.00709851	PV-up
ZFAND5	0.00709851	PV-up
KMT2E	0.00709851	PV-up
LOC653513	0.00713399	PA-up
CAPRIN1	0.00716353	PV-up
ZNF317	0.00718551	PV-up
SAR1B	0.00720817	PV-up
ZDHHC6	0.00728526	PV-up
MYL4	0.0073004	PA-up
LOC653653	0.00731166	PA-up
TRBV7-4	0.00733052	PA-up
TRIM40	0.00733317	PA-up
ACAP1	0.00733317	PV-up
F2	0.00739293	PA-up
PRG2	0.00739293	PV-up
SCARB2	0.00743022	PV-up
HAO1	0.00748766	PA-up
RBM25	0.00750895	PV-up
CCAR1	0.00750895	PV-up
MAP3K2	0.00751513	PV-up
HP	0.00756417	PA-up
SEC22A	0.00756417	PV-up
UBXN4	0.00762175	PV-up
OGFOD1	0.00764473	PV-up
UBP1	0.00767609	PV-up
OFD1	0.00769167	PV-up
RNASEH2B	0.00772405	PV-up
ASTN2	0.00777549	PV-up
UBA6	0.00779258	PV-up
RSRC2	0.00779652	PV-up
TCTA	0.00780046	PA-up
NDUFAF7	0.00780291	PV-up
EREG	0.00780291	PV-up
UBE2Q2P2	0.00787029	PV-up
SERPINA3	0.00795099	PA-up
MYBL2	0.00795099	PV-up
PRSS53	0.00800354	PA-up
FLJ43681	0.00804355	PA-up
DOCK2	0.00804964	PV-up
LOC100505991	0.00809327	PA-up
USP21	0.0081034	PA-up
ALDH5A1	0.00815471	PV-up
MBNL1	0.00817814	PA-up
RPS8	0.00817814	PV-up
MAN1A2	0.00817814	PV-up
SCAMP1-AS1	0.00819643	PV-up
RUNX1-IT1	0.00819643	PV-up
RNU12	0.00819643	PV-up
IVD	0.00824251	PV-up
NABP2	0.00828586	PV-up
POLR1C	0.00832344	PV-up
CIAPIN1	0.00839118	PV-up
BMS1P20	0.00844145	PV-up
TTC17	0.00849042	PV-up
THOC1	0.00853627	PV-up
C12orf65	0.00869493	PV-up
IER2	0.00871944	PV-up
ARHGAP30	0.00871944	PV-up
ASAH1	0.00876936	PA-up
RPL28	0.00876936	PV-up
NMI	0.0088175	PV-up
MAP1LC3C	0.00883922	PV-up
ASB16-AS1	0.00885756	PV-up
SBNO1	0.00886242	PV-up
ATXN7L3B	0.00886677	PA-up
IFNLR1	0.00891072	PV-up
NCF1	0.00900558	PV-up
NVL	0.00907914	PV-up
MYL1	0.00911668	PA-up
SFPQ	0.00911668	PV-up
C1orf86	0.00913954	PV-up
ANKRD12	0.00915292	PV-up
LRRC16A	0.00918059	PA-up
HLA-DPA1	0.00918796	PV-up
BNIPL	0.00918796	PV-up
TSPO2	0.00923621	PA-up
PTPRE	0.00926691	PV-up
TYROBP	0.00926691	PV-up
LINC00958	0.0093637	PV-up
DAP	0.00939721	PA-up
MTMR12	0.00939721	PA-up
VCL	0.00939721	PA-up
HNRNPU	0.00944728	PV-up
C11orf57	0.00945025	PV-up
RPL31P11	0.00948462	PV-up
SLC25A15	0.00948977	PV-up
TTF1	0.00955925	PV-up
CD52	0.00963586	PV-up
C1orf116	0.00965201	PA-up
GGNBP2	0.00969709	PV-up
MRPL3	0.00979462	PV-up
NCF4	0.00990894	PV-up
ABHD15	0.00991496	PV-up
INTS7	0.00996369	PV-up
SNHG5	0.00996369	PV-up
RBM27	0.0100072	PV-up
LSM5	0.0100103	PV-up
SEC31A	0.0100311	PV-up
ATE1	0.0100614	PA-up
DCUN1D1	0.0100635	PA-up
RAB6A	0.0100635	PA-up
ITGB3	0.0100635	PA-up
TMEM258	0.0100635	PV-up
SLC39A8	0.0100781	PV-up
PTPN4	0.0100847	PA-up
CNOT1	0.0101114	PV-up
CISD1	0.010296	PV-up
ATM	0.0103261	PV-up
SH3KBP1	0.0103669	PV-up
ARF6	0.0103669	PV-up
PELI1	0.0104228	PV-up
MYC	0.0104367	PV-up
PCF11	0.0104367	PV-up
LIN54	0.0105125	PA-up
AS3MT	0.0105125	PV-up
REC8	0.0106451	PV-up
HELLS	0.0106451	PV-up
HSPE1P8	0.0106451	PV-up
RNF113A	0.0106451	PV-up
PBRM1	0.0106541	PV-up
CFL2	0.0106555	PA-up
GSE1	0.0106791	PV-up
TATDN3	0.0107059	PV-up
ADI1	0.0107701	PA-up
ARHGAP18	0.0107701	PA-up
RPS10	0.0107701	PV-up
CDK5RAP3	0.0107849	PV-up
LRRC75A	0.0109311	PA-up
UPB1	0.0109311	PA-up
IGLL1	0.0110426	PV-up
CRYZL1	0.0110426	PV-up
STAG3L3	0.0111295	PV-up
CNRIP1	0.0111435	PV-up
LOC652276	0.0111435	PV-up
ESYT1	0.0111435	PV-up
HRASLS2	0.0111467	PA-up
TREM1	0.0111763	PV-up
MRPS17	0.0111763	PV-up
BIN3	0.0111763	PV-up
ANKRD54	0.0111763	PV-up
ACAT2	0.0111763	PV-up
ME1	0.0112915	PA-up
ZFYVE21	0.0113921	PA-up
PHACTR4	0.0113921	PV-up
CYTL1	0.0114277	PV-up
HNRNPDL	0.0114623	PV-up
MTG1	0.0114935	PV-up
MCM3	0.0115046	PV-up
MEA1	0.0115191	PA-up
TMBIM6	0.0115191	PA-up
YWHAZ	0.0115191	PA-up
RPL22	0.0115191	PV-up
RPS9	0.0115191	PV-up
C19orf43	0.0115191	PV-up
ZNF292	0.0116043	PV-up
FOXJ3	0.0116043	PV-up
UGCG	0.0116599	PV-up
PIGM	0.0116605	PV-up
UCA1	0.011733	PV-up
L1TD1	0.0117389	PV-up
PROS1	0.0117551	PA-up
SF3B1	0.0117551	PV-up
TMPO	0.0119049	PV-up
UBIAD1	0.0119049	PV-up
LSP1	0.0119049	PV-up
SPINK1	0.0120241	PA-up
IBTK	0.0120291	PV-up
SIN3A	0.0121022	PV-up
CTNNA1	0.0121172	PA-up
CFHR2	0.0121635	PA-up
IL32	0.0121901	PA-up
PPHLN1	0.0121939	PV-up
COPB1	0.0121992	PV-up
NUP62	0.0122432	PV-up
SLC25A36	0.0122582	PV-up
CLK2	0.012261	PV-up
C1orf162	0.012261	PV-up
AGO3	0.0122655	PA-up
C6orf62	0.0123123	PA-up
CORO1C	0.0123123	PA-up
ATP6V1E1	0.0123123	PA-up
RPL13AP20	0.0123123	PV-up
RPL7A	0.0123123	PV-up
RPP30	0.012408	PV-up
PHIP	0.0124366	PV-up
LURAP1L	0.012446	PA-up
SGSM3	0.012446	PV-up
HERPUD1	0.0124706	PV-up
FAM136A	0.0125562	PV-up
DFFA	0.0125934	PV-up
NECAB1	0.0126288	PV-up
DESI1	0.0126511	PA-up
TSPAN3	0.0126717	PV-up
ZG16	0.0127361	PA-up
FRYL	0.012783	PV-up
NOL9	0.0127975	PV-up
FMO3	0.0128615	PA-up
NCF1C	0.012881	PV-up
PARN	0.012881	PV-up
SEC61G	0.0128885	PV-up
LPCAT3	0.0129766	PV-up
EFTUD1	0.0130314	PV-up
THEM4	0.0130314	PV-up
KIAA0020	0.0130316	PV-up
SMLR1	0.0130748	PA-up
PARP1	0.0131291	PV-up
AP2M1	0.013152	PA-up
SLC40A1	0.013152	PA-up
SH3BGRL	0.013152	PA-up
RPL31	0.013152	PV-up
LOC401052	0.0132596	PV-up
RBBP6	0.0132696	PV-up
SP140L	0.0133788	PV-up
PRAP1	0.0133865	PA-up
ZNF766	0.0133865	PV-up
CCND1	0.0133953	PA-up
PPP1R14B	0.0133953	PV-up
ASCC1	0.0134246	PV-up
KIAA0101	0.0134585	PV-up
NBPF3	0.0134585	PV-up
TAF1D	0.0134706	PV-up
SPN	0.0135304	PV-up
H2AFV	0.0136587	PV-up
MTPAP	0.0137821	PV-up
EBPL	0.0138076	PV-up
FRA10AC1	0.0138977	PV-up
RPS10P7	0.0139474	PV-up
CEBPZ	0.0139886	PV-up
ANAPC5	0.0140403	PA-up
MFSD1	0.0140403	PA-up
USMG5	0.0140403	PV-up
SUB1	0.0140403	PV-up
RAC1	0.0140403	PV-up
HLA-DQB1	0.0140905	PV-up
FGD2	0.0140905	PV-up
HNRNPA3	0.0141177	PV-up
PKN1	0.0142421	PV-up
NUP160	0.0142486	PV-up
LDB1	0.0142486	PV-up
CES1	0.0143486	PA-up
ANAPC4	0.0143486	PV-up
RUVBL1	0.0143486	PV-up
ZNF512	0.0143992	PV-up
CWC25	0.0143992	PV-up
PPIG	0.0144343	PV-up
BTG1	0.0144783	PV-up
EEF1B2	0.0145498	PV-up
KLRAP1	0.0145517	PA-up
IDH1	0.0145726	PA-up
GYS2	0.0145839	PA-up
ATF2	0.0146604	PA-up
GAPT	0.0149336	PV-up
MMS19	0.0149336	PV-up
WASF2	0.0149793	PA-up
CPEB4	0.0149793	PA-up
CAPZB	0.0149793	PA-up
PDE5A	0.0149793	PA-up
RDX	0.0149793	PV-up
COX7A2	0.0149793	PV-up
CAPNS1	0.0149793	PV-up
ATP5E	0.0149793	PV-up
XPO7	0.0149935	PA-up
SERPINA6	0.0150528	PA-up
HCLS1	0.0150905	PV-up
IDE	0.0150931	PV-up
RPARP-AS1	0.0150995	PV-up
RNU4ATAC	0.0150995	PV-up
KATNA1	0.0150995	PV-up
FOXRED1	0.0150995	PV-up
BCL7C	0.0150995	PV-up
SEC31B	0.0151446	PV-up
SLC25A29	0.0151446	PV-up
SMC3	0.0151886	PV-up
USP8	0.0151886	PV-up
CDK19	0.0153284	PV-up
LOC100506844	0.0153398	PV-up
FAM208A	0.0153744	PV-up
ETV6	0.0154425	PV-up
RPL39L	0.0154491	PV-up
SRSF5	0.0154491	PV-up
NUS1	0.0154897	PV-up
GTF2H2C	0.015573	PV-up
TIMM22	0.0156926	PA-up
IRF8	0.0156926	PV-up
GTPBP4	0.0157138	PV-up
RNU1-1	0.0158012	PV-up
PHF6	0.0158395	PV-up
GGA2	0.0158395	PV-up
G6PD	0.0158977	PA-up
CCDC50	0.0158977	PV-up
CLCN3	0.0159715	PA-up
PNP	0.0159715	PA-up
LIMS3L	0.0159715	PA-up
RPL32	0.0159715	PV-up
TRA2B	0.0159715	PV-up
DFFB	0.0160783	PV-up
DTX3L	0.0161249	PV-up
CHEK1	0.016139	PV-up
PLAUR	0.016221	PV-up
ATG16L2	0.0162286	PV-up
PTMS	0.016271	PA-up
SLC6A6	0.016319	PA-up
USP48	0.016319	PV-up
UCHL5	0.0163331	PV-up
VEZF1	0.0163763	PV-up
HSPA5	0.0163901	PV-up
NUCB2	0.016397	PV-up
LRRC27	0.016397	PV-up
PSIP1	0.016397	PV-up
MMGT1	0.0164572	PA-up
RBM5	0.0164572	PV-up
RAB42	0.0164572	PV-up
CNOT2	0.0165352	PV-up
OSTC	0.0167185	PV-up
LRCH4	0.0167896	PV-up
HLA-DRB5	0.0168182	PV-up
LARS	0.0168743	PV-up
SPEN	0.0168743	PV-up
RPS28	0.0170191	PV-up
GNB2L1	0.0170191	PV-up
TMA7	0.0170191	PV-up
ZNF430	0.0170721	PV-up
AKIP1	0.0171115	PA-up
CLEC11A	0.0171225	PV-up
SLFN14	0.017264	PA-up
TRPC2	0.0172866	PA-up
HLA-DQA2	0.0172866	PV-up
ADAMTS4	0.0172932	PV-up
P2RY1	0.0173142	PA-up
CDC6	0.0173246	PV-up
BPNT1	0.0173271	PV-up
TCEA2	0.0173415	PA-up
PICALM	0.0173501	PV-up
USP1	0.017374	PV-up
HENMT1	0.0173802	PV-up
PPWD1	0.0173825	PV-up
TUBB3	0.0173956	PA-up
CLCC1	0.0175493	PV-up
KAT7	0.0176982	PV-up
HES2	0.0177666	PV-up
RSRP1	0.0178173	PV-up
PSMD12	0.0178494	PV-up
ENTPD4	0.0181245	PV-up
RPS14	0.0181245	PV-up
ATP5J2	0.0181245	PV-up
SMG1	0.0181245	PV-up
TOPORS-AS1	0.0181245	PV-up
GTF2I	0.0181245	PV-up
RSL1D1	0.0181508	PV-up
CAMK1D	0.0182719	PV-up
TERF2	0.0183553	PV-up
P4HB	0.0183622	PA-up
USP37	0.0184396	PA-up
KLF6	0.0184396	PV-up
GPD2	0.0184471	PA-up
TNRC6B	0.0184471	PV-up
DROSHA	0.0185988	PV-up
KIT	0.0186029	PV-up
CTNNBL1	0.0186174	PV-up
EMB	0.0186174	PV-up
CSNK1E	0.0186293	PV-up
PCBD1	0.0186845	PA-up
CASS4	0.0188701	PA-up
NUPR1	0.0188701	PA-up
TPM2	0.0188703	PV-up
SLIRP	0.0189068	PV-up
PIKFYVE	0.0189867	PV-up
TARBP1	0.0190348	PV-up
RCAN3	0.019111	PA-up
RNF207	0.0192227	PV-up
GBAS	0.0192721	PV-up
PCNP	0.0192903	PA-up
LINC00987	0.0192903	PV-up
POMP	0.0192903	PV-up
LIMD2	0.0193873	PV-up
NAT10	0.0193873	PV-up
LSM12	0.0194108	PA-up
DENR	0.0194108	PV-up
ECHS1	0.0194654	PA-up
SUGT1	0.0194654	PV-up
HNMT	0.0194842	PA-up
CFHR1	0.0196355	PA-up
WDR70	0.0196852	PV-up
HLA-J	0.0196852	PV-up
SNHG8	0.019742	PV-up
SOAT1	0.0198567	PV-up
ERCC6L2	0.0198601	PA-up
PPP1R11	0.0199695	PA-up
TF	0.020039	PA-up
GPX2	0.020039	PA-up
ZNF131	0.020039	PV-up
TMEM39B	0.0201271	PA-up
KLHDC4	0.0202229	PV-up
MTCH2	0.0202749	PA-up
RHOA	0.0205191	PA-up
SLA2	0.0205191	PA-up
CSNK1A1	0.0205191	PA-up
ELK3	0.0205191	PA-up
MYL9	0.0205191	PA-up
EIF5A	0.0205191	PV-up
ZFAS1	0.0205191	PV-up
YEATS2	0.0205691	PV-up
DDX39A	0.0206149	PV-up
DDX55	0.0206735	PV-up
PMS2P4	0.0206735	PV-up
APLP2	0.02071	PV-up
ZFC3H1	0.0209255	PV-up
CYP2C8	0.02104	PA-up
CLK4	0.02104	PV-up
HPR	0.0210926	PA-up
SMIM15	0.0210926	PV-up
SFR1	0.0211697	PV-up
ZNF726	0.0211697	PV-up
IL1B	0.0211697	PV-up
ARHGAP15	0.0211861	PV-up
NFIL3	0.0212758	PV-up
ANKRD13A	0.0212977	PV-up
GNG2	0.0212995	PV-up
NFKBIZ	0.0213268	PV-up
CDK10	0.0215351	PV-up
HIST1H2BL	0.0216071	PA-up
S100A9	0.0216071	PV-up
SLC15A4	0.0216838	PV-up
PIGW	0.0216838	PV-up
NMNAT1	0.0216838	PV-up
ETFB	0.0217872	PA-up
CCDC30	0.0217872	PV-up
CUL5	0.0217872	PV-up
GMPR	0.0218133	PA-up
RPS21	0.0218133	PV-up
LDHB	0.0218133	PV-up
TUG1	0.0218133	PV-up
THOC2	0.0218133	PV-up
FAM118A	0.0218589	PV-up
NAPSB	0.0219097	PV-up
ZFAND3	0.021917	PV-up
FBLIM1	0.0219425	PV-up
SFT2D1	0.0219425	PV-up
ANKIB1	0.0221068	PV-up
CSF2RB	0.0221704	PV-up
UGT2B10	0.0221835	PA-up
ZDHHC5	0.0224666	PV-up
PMS1	0.0224666	PV-up
RARRES2	0.0225362	PA-up
IGFBP7	0.0225362	PV-up
FKBP4	0.0225487	PV-up
ATRX	0.0225779	PV-up
GLYATL1	0.0225883	PA-up
SNHG3	0.0225883	PV-up
PARP2	0.0227335	PV-up
PATL2	0.0227834	PA-up
MSL3	0.0228918	PV-up
TM9SF3	0.0229855	PV-up
CHMP1A	0.0230472	PA-up
KLHL35	0.0231454	PA-up
RBP5	0.0231705	PA-up
KLHL8	0.0231734	PA-up
RBM8A	0.0231734	PV-up
MPP1	0.0231757	PA-up
TPP1	0.0231757	PA-up
CERS2	0.0231757	PA-up
PIP4K2A	0.0231757	PA-up
PGRMC1	0.0231757	PA-up
RPL23P8	0.0231757	PV-up
HNRNPA1	0.0231757	PV-up
RPL41	0.0231757	PV-up
C14orf2	0.0231757	PV-up
CCDC174	0.0231942	PV-up
TFDP2	0.0232028	PV-up
CHD2	0.0232204	PV-up
RRP15	0.0232292	PV-up
RNU1-3	0.023453	PV-up
CD4	0.0235641	PV-up
CTSL	0.0235992	PA-up
ATAD3C	0.0237144	PV-up
MNAT1	0.0237668	PV-up
TRIM33	0.0238139	PV-up
CHAMP1	0.0238717	PA-up
SAT2	0.0238867	PA-up
VPS41	0.0238968	PA-up
SETMAR	0.0239062	PV-up
DNAJC1	0.0239141	PV-up
CSTF3-AS1	0.0242432	PV-up
TTC19	0.0242432	PV-up
LOXL3	0.0242763	PA-up
S100A12	0.0242772	PV-up
ADORA2B	0.0243233	PA-up
MSH6	0.0243541	PV-up
UGT1A6	0.0243661	PA-up
POTEJ	0.0246091	PA-up
RPS17	0.0246091	PV-up
MGAT4B	0.0246091	PV-up
RPL36AL	0.0246091	PV-up
RAP1A	0.0246091	PV-up
FBP1	0.0246112	PA-up
IARS2	0.024841	PV-up
PABPC4	0.0248545	PV-up
FAM60A	0.0248545	PV-up
CDC20	0.0249827	PA-up
OLAH	0.0252308	PV-up
BDP1	0.025254	PV-up
SF1	0.025254	PV-up
NINJ1	0.0253069	PA-up

## Sheet: PA-PV.pathways
	Gene Set Name	# Genes in Gene Set (K)	Description	# Genes in Overlap (k)	k/K	p-value	FDR q-value
PA up	HALLMARK_XENOBIOTIC_METABOLISM	200	Genes encoding proteins involved in processing of drugs and other xenobiotics.	25	0.125	8.19e-26	7.45e-23	PROS1;ADH1C;CYP2E1;AKR1C2;FMO3;TDO2;ARG1;ALDH2;IDH1;FABP1;CBR1;FBP1;DCXR;VTN;SERPINA6;CYB5A;SLC6A6;UPB1;CES1;RBP4;NINJ1;TMBIM6;PGRMC1;PTGR1;ANGPTL3;
	HALLMARK_COAGULATION	138	Genes encoding components of blood coagulation system; also up-regulated in platelets.	17	0.1232	8.01e-18	2.43e-15	PROS1;FGA;FGG;LAMP2;APOA1;SERPINA1;ITGB3;TF;F2;P2RY1;HMGCS2;APOC3;APOC2;CPB2;APOC1;S100A13;SIRT2;
	KEGG_METABOLISM_OF_XENOBIOTICS_BY_CYTOCHROME_P450	70	Metabolism of xenobiotics by cytochrome P450	13	0.1857	2.38e-16	4.33e-14	ADH1C;CYP2E1;AKR1C2;ADH4;ADH1A;ADH1B;CYP2C8;UGT1A6;UGT2B10;GSTA1;GSTA2;AKR1C4;AKR1C1;
	KEGG_DRUG_METABOLISM_CYTOCHROME_P450	72	Drug metabolism - cytochrome P450	12	0.1667	1.36e-14	1.77e-12	ADH1C;CYP2E1;FMO3;ADH4;ADH1A;ADH1B;CYP2C8;UGT1A6;UGT2B10;GSTA1;GSTA2;FMO5;
	HALLMARK_HEME_METABOLISM	200	Genes involved in metabolism of heme (a cofactor consisting of iron and porphyrin) and erythroblast differentiation.	13	0.065	2.26e-10	1.87e-08	LAMP2;UCP2;MYL4;CLCN3;NCOA4;ALDH1L1;PDZK1IP1;TSPO2;XPO7;MPP1;DCUN1D1;RHCE;SEC14L1;
	HALLMARK_FATTY_ACID_METABOLISM	158	Genes encoding proteins involved in metabolism of fatty acids.	11	0.0696	2.73e-09	1.65e-07	ADH1C;TDO2;IDH1;FABP1;CBR1;HMGCS2;PCBD1;ECHS1;ME1;GPD2;HAO2;
	KEGG_COMPLEMENT_AND_COAGULATION_CASCADES	69	Complement and coagulation cascades	8	0.1159	7.41e-09	4.21e-07	PROS1;FGA;FGG;SERPINA1;F2;FGB;F13A1;CPB2;
	KEGG_GLYCOLYSIS_GLUCONEOGENESIS	62	Glycolysis / Gluconeogenesis	7	0.1129	7.93e-08	3.44e-06	ADH1C;ALDH2;FBP1;ADH4;ADH1A;ADH1B;ALDOB;
	KEGG_RETINOL_METABOLISM	64	Retinol metabolism	7	0.1094	9.92e-08	4.1e-06	ADH1C;ADH4;ADH1A;ADH1B;CYP2C8;UGT1A6;UGT2B10;
	KEGG_FATTY_ACID_METABOLISM	42	Fatty acid metabolism	6	0.1429	1.64e-07	6.47e-06	ADH1C;ALDH2;ADH4;ADH1A;ADH1B;ECHS1;
	HALLMARK_ADIPOGENESIS	200	Genes up-regulated during adipocyte differentiation (adipogenesis).	9	0.045	3.04e-06	9.23e-05	ALDH2;IDH1;UCP2;ECHS1;ME1;GPD2;ETFB;MTCH2;ORM1;
	HALLMARK_COMPLEMENT	200	Genes encoding components of the complement system, which is part of the innate immune system.	9	0.045	3.04e-06	9.23e-05	LAMP2;SERPINA1;F2;DGKG;APOC1;S100A13;ME1;GPD2;CTSL1;
	HALLMARK_ESTROGEN_RESPONSE_LATE	200	Genes defining late response to estrogen.	9	0.045	3.04e-06	9.23e-05	DCXR;SERPINA1;HMGCS2;ASS1;PLA2G16;ETFB;CDC20;CCND1;SERPINA3;
	KEGG_PPAR_SIGNALING_PATHWAY	69	PPAR signaling pathway	6	0.087	3.28e-06	9.62e-05	FABP1;APOA1;HMGCS2;APOC3;ME1;APOA2;
	KEGG_TRYPTOPHAN_METABOLISM	40	Tryptophan metabolism	5	0.125	3.62e-06	0.000103	TDO2;ALDH2;ACMSD;HAAO;ECHS1;
	KEGG_TYROSINE_METABOLISM	42	Tyrosine metabolism	5	0.119	4.63e-06	0.000128	ADH1C;ADH4;ADH1A;ADH1B;HPD;
	KEGG_REGULATION_OF_ACTIN_CYTOSKELETON	216	Regulation of actin cytoskeleton	9	0.0417	5.69e-06	0.000152	ITGB3;F2;VCL;RHOA;ITGB1;PIP4K2A;MYL9;WASF2;CFL2;
	KEGG_GLUTATHIONE_METABOLISM	50	Glutathione metabolism	5	0.1	1.11e-05	0.000281	IDH1;GSTA1;GSTA2;G6PD;GPX2;
	KEGG_ARGININE_AND_PROLINE_METABOLISM	54	Arginine and proline metabolism	5	0.0926	1.63e-05	0.0004	ARG1;ALDH2;ASS1;GATM;SAT2;
	KEGG_STEROID_HORMONE_BIOSYNTHESIS	55	Steroid hormone biosynthesis	5	0.0909	1.78e-05	0.000417	AKR1C2;UGT1A6;UGT2B10;AKR1C4;AKR1C1;
	KEGG_PATHOGENIC_ESCHERICHIA_COLI_INFECTION	59	Pathogenic Escherichia coli infection	5	0.0847	2.51e-05	0.000572	RHOA;YWHAZ;ITGB1;TLR5;TUBB3;
	KEGG_GLYCINE_SERINE_AND_THREONINE_METABOLISM	31	Glycine, serine and threonine metabolism	4	0.129	3.14e-05	0.000681	GATM;AGXT;PSAT1;BHMT;
	KEGG_BUTANOATE_METABOLISM	34	Butanoate metabolism	4	0.1176	4.57e-05	0.000967	ALDH2;HMGCS2;ECHS1;ACSM2A;
	HALLMARK_BILE_ACID_METABOLISM	112	Genes involve in metabolism of bile acids and salts.	6	0.0536	5.31e-05	0.0011	IDH1;SERPINA6;APOA1;AGXT;HAO1;TTR;
	KEGG_VASCULAR_SMOOTH_MUSCLE_CONTRACTION	115	Vascular smooth muscle contraction	6	0.0522	6.15e-05	0.00124	RHOA;MYL9;ADORA2B;ADORA2A;RAMP2;RAMP3;
	KEGG_PEROXISOME	78	Peroxisome	5	0.0641	9.69e-05	0.00188	IDH1;AGXT;HAO1;BAAT;HAO2;
	HALLMARK_GLYCOLYSIS	200	Genes encoding proteins involved in glycolysis and gluconeogenesis.	7	0.035	0.000186	0.0032	IDH1;CYB5A;ME1;ALDOB;G6PD;ADORA2B;GYS2;
	HALLMARK_MTORC1_SIGNALING	200	Genes up-regulated through activation of mTORC1 complex.	7	0.035	0.000186	0.0032	IDH1;SLC6A6;PSAT1;ME1;G6PD;PNP;NUPR1;
	KEGG_FOCAL_ADHESION	201	Focal adhesion	7	0.0348	0.000192	0.00324	VTN;ITGB3;VCL;RHOA;ITGB1;CCND1;MYL9;
	KEGG_DRUG_METABOLISM_OTHER_ENZYMES	51	Drug metabolism - other enzymes	4	0.0784	0.000228	0.00377	UPB1;CES1;UGT1A6;UGT2B10;
	KEGG_BETA_ALANINE_METABOLISM	22	beta-Alanine metabolism	3	0.1364	0.000278	0.00444	ALDH2;UPB1;ECHS1;
	HALLMARK_PEROXISOME	104	Genes encoding components of peroxisome.	5	0.0481	0.000373	0.00568	IDH1;SERPINA6;ALB;HAO2;TTR;
	KEGG_ARACHIDONIC_ACID_METABOLISM	58	Arachidonic acid metabolism	4	0.069	0.000375	0.00568	CYP2E1;CBR1;CYP2C8;GPX2;
	KEGG_ASCORBATE_AND_ALDARATE_METABOLISM	25	Ascorbate and aldarate metabolism	3	0.12	0.00041	0.00612	ALDH2;UGT1A6;UGT2B10;
	KEGG_PENTOSE_PHOSPHATE_PATHWAY	27	Pentose phosphate pathway	3	0.1111	0.000517	0.00747	FBP1;ALDOB;G6PD;
	KEGG_PENTOSE_AND_GLUCURONATE_INTERCONVERSIONS	28	Pentose and glucuronate interconversions	3	0.1071	0.000577	0.0082	DCXR;UGT1A6;UGT2B10;
	KEGG_LEUKOCYTE_TRANSENDOTHELIAL_MIGRATION	118	Leukocyte transendothelial migration	5	0.0424	0.000665	0.00931	VCL;RHOA;ITGB1;MYL9;CTNNA1;
	KEGG_CELL_CYCLE	128	Cell cycle	5	0.0391	0.000959	0.0128	YWHAZ;CDC20;CCND1;SKP1;ANAPC5;
	KEGG_ADHERENS_JUNCTION	75	Adherens junction	4	0.0533	0.000993	0.0131	VCL;RHOA;WASF2;CTNNA1;
	HALLMARK_EPITHELIAL_MESENCHYMAL_TRANSITION	200	Genes defining epithelial-mesenchymal transition, as in wound healing, fibrosis and metastasis.	6	0.03	0.00119	0.0147	ITGB3;CALU;ITGB1;MYL9;CXCL6;IL32;
	HALLMARK_KRAS_SIGNALING_UP	200	Genes up-regulated by KRAS activation.	6	0.03	0.00119	0.0147	ARG1;RBP4;F13A1;SERPINA3;CFHR2;TSPAN7;
	HALLMARK_MYOGENESIS	200	Genes involved in development of skeletal muscle (myogenesis).	6	0.03	0.00119	0.0147	SIRT2;ITGB1;MYL4;MYL1;HDAC5;GABARAPL2;
	HALLMARK_ANGIOGENESIS	36	Genes up-regulated during formation of blood vessels (angiogenesis).	3	0.0833	0.00121	0.0147	VTN;CXCL6;APOH;
	KEGG_LIMONENE_AND_PINENE_DEGRADATION	10	Limonene and pinene degradation	2	0.2	0.00148	0.0177	ALDH2;ECHS1;
	KEGG_ECM_RECEPTOR_INTERACTION	84	ECM-receptor interaction	4	0.0476	0.00151	0.0179	VTN;ITGB3;ITGB1;SV2C;
	KEGG_WNT_SIGNALING_PATHWAY	151	Wnt signaling pathway	5	0.0331	0.00199	0.0224	RHOA;CCND1;SKP1;CSNK1A1;CSNK1A1L;
	KEGG_VALINE_LEUCINE_AND_ISOLEUCINE_DEGRADATION	44	Valine, leucine and isoleucine degradation	3	0.0682	0.00218	0.0239	ALDH2;HMGCS2;ECHS1;
	HALLMARK_PROTEIN_SECRETION	96	Genes involved in protein secretion pathway.	4	0.0417	0.00247	0.0267	LAMP2;CLCN3;AP2M1;SNAP23;
	HALLMARK_ANDROGEN_RESPONSE	101	Genes defining response to androgens.	4	0.0396	0.00297	0.031	NCOA4;CCND1;SEPP1;AZGP1;
	KEGG_STARCH_AND_SUCROSE_METABOLISM	52	Starch and sucrose metabolism	3	0.0577	0.00351	0.0351	UGT1A6;UGT2B10;GYS2;
	KEGG_GLYOXYLATE_AND_DICARBOXYLATE_METABOLISM	16	Glyoxylate and dicarboxylate metabolism	2	0.125	0.00385	0.0365	HAO1;HAO2;
	KEGG_PANTOTHENATE_AND_COA_BIOSYNTHESIS	16	Pantothenate and CoA biosynthesis	2	0.125	0.00385	0.0365	UPB1;PANK1;
	KEGG_PRIMARY_BILE_ACID_BIOSYNTHESIS	16	Primary bile acid biosynthesis	2	0.125	0.00385	0.0365	AKR1C4;BAAT;
	KEGG_OOCYTE_MEIOSIS	114	Oocyte meiosis	4	0.0351	0.00457	0.0429	YWHAZ;CDC20;SKP1;ANAPC5;
	KEGG_PHENYLALANINE_METABOLISM	18	Phenylalanine metabolism	2	0.1111	0.00487	0.0448	HPD;PAH;
	Gene Set Name	# Genes in Gene Set (K)	Description	# Genes in Overlap (k)	k/K	p-value	FDR q-value
PV up	KEGG_RIBOSOME	88	Ribosome	25	0.2841	1.71e-26	1.56e-23	RPS9;RPL39;RPS2;RPS10;RPS8;RPS13;RPS15A;RPS17;RPS21;RPS24;RPS28;RPS29;RPL22;RPL7A;RPL19;RPL26;RPL27;RPL28;RPL31;RPL32;RPL38;RPL41;RPL36A;RPS27L;RPL36AL;
	KEGG_SPLICEOSOME	128	Spliceosome	21	0.1641	3.92e-17	2.97e-15	RBM8A;LSM5;HNRNPU;U2AF1;HNRNPA3;HNRNPA1;PCBP1;SNRPB2;TRA2B;CDC40;SRSF5;SF3B1;SLU7;TCERG1;TRA2A;PRPF38B;CTNNBL1;THOC2;RBM25;AQR;THOC1;
	HALLMARK_ALLOGRAFT_REJECTION	200	Genes up-regulated during transplant rejection.	23	0.115	3.81e-15	2.31e-13	RPS9;RPL39;EIF3A;HLA-DMB;PTPN6;ITGB2;NCF4;CD4;CD3G;PTPRC;CD74;CTSS;IL1B;IRF7;IRF8;EIF5A;HLA-DRA;CCND2;EREG;CAPG;RARS;HCLS1;MRPL3;
	HALLMARK_MYC_TARGETS_V1	200	A subgroup of genes regulated by MYC - version 1 (v1).	21	0.105	3.66e-13	1.85e-11	RPS2;RPS10;RPL22;EIF2S2;EEF1B2;HNRNPU;U2AF1;HNRNPA3;HNRNPA1;PCBP1;SNRPB2;TRA2B;MYC;USP1;DDX21;GNB2L1;SRM;FBL;RSL1D1;STARD7;PABPC4;
	KEGG_LEISHMANIA_INFECTION	72	Leishmania infection	14	0.1944	6.14e-13	2.79e-11	HLA-DMB;PTPN6;ITGB2;NCF4;NFKBIA;HLA-DRB1;HLA-DRB5;HLA-DPA1;HLA-DQA2;IL1B;JUN;FOS;HLA-DRA;HLA-DQB1;
	HALLMARK_G2M_CHECKPOINT	200	Genes involved in the G2/M checkpoint, as in progression through the cell division cycle.	20	0.1	3.31e-12	1.37e-10	CUL5;HNRNPU;TRA2B;MYC;MNAT1;MCM3;MYBL2;CHEK1;CDC6;STMN1;DDX39A;TMPO;H2AFV;KATNA1;ATRX;YTHDC1;RBM14;ARID4A;SFPQ;PRPF4B;
	HALLMARK_TNFA_SIGNALING_VIA_NFKB	200	Genes regulated by NF-kB in response to TNF [GeneID=7124].	20	0.1	3.31e-12	1.37e-10	ZFP36;NFKBIA;REL;IL1B;JUN;FOS;IRF1;CD44;IRS2;PLAUR;MYC;BTG1;KLF6;NFIL3;DUSP1;PNRC1;PTPRE;JUNB;IER5;IER2;
	KEGG_ASTHMA	30	Asthma	9	0.3	1.27e-10	4.62e-09	HLA-DMB;HLA-DRB1;HLA-DRB5;HLA-DPA1;HLA-DQA2;HLA-DRA;HLA-DQB1;PRG2;MS4A2;
	KEGG_CELL_ADHESION_MOLECULES_CAMS	134	Cell adhesion molecules (CAMs)	14	0.1045	3.32e-09	1.01e-07	HLA-DMB;ITGB2;CD4;PTPRC;HLA-DRB1;HLA-DRB5;HLA-DPA1;HLA-DQA2;CD34;ICAM3;HLA-DRA;HLA-DQB1;SPN;SELPLG;
	HALLMARK_INTERFERON_GAMMA_RESPONSE	200	Genes up-regulated in response to IFNG [GeneID=3458].	16	0.08	1.25e-08	3.54e-07	PSMA3;PTPN6;CD74;NFKBIA;HLA-DRB1;IRF7;IRF8;IRF1;PTPN2;XAF1;CSF2RB;PELI1;BTG1;NMI;SAMHD1;SLAMF7;
	KEGG_ANTIGEN_PROCESSING_AND_PRESENTATION	89	Antigen processing and presentation	11	0.1236	2.76e-08	7.18e-07	HLA-DMB;CD4;CD74;CTSS;HLA-DRB1;HLA-DRB5;HLA-DPA1;HLA-DQA2;HSPA5;HLA-DRA;HLA-DQB1;
	KEGG_GRAFT_VERSUS_HOST_DISEASE	42	Graft-versus-host disease	8	0.1905	6.95e-08	1.66e-06	HLA-DMB;HLA-DRB1;HLA-DRB5;HLA-DPA1;HLA-DQA2;IL1B;HLA-DRA;HLA-DQB1;
	HALLMARK_E2F_TARGETS	200	Genes encoding cell cycle related targets of E2F transcription factors.	15	0.075	8.32e-08	1.89e-06	TRA2B;MYC;USP1;MCM3;MYBL2;CHEK1;STMN1;DDX39A;TMPO;SMC3;SPC25;PSIP1;HELLS;LUC7L3;PNN;
	HALLMARK_HYPOXIA	200	Genes up-regulated in response to low oxygen levels (hypoxia).	15	0.075	8.32e-08	1.89e-06	ZFP36;HSPA5;WSB1;JUN;FOS;IRS2;PLAUR;BTG1;KLF6;NFIL3;DUSP1;PNRC1;S100A4;ZNF292;PLAC8;
	KEGG_TYPE_I_DIABETES_MELLITUS	44	Type I diabetes mellitus	8	0.1818	1.02e-07	2.26e-06	HLA-DMB;HLA-DRB1;HLA-DRB5;HLA-DPA1;HLA-DQA2;IL1B;HLA-DRA;HLA-DQB1;
	KEGG_HEMATOPOIETIC_CELL_LINEAGE	88	Hematopoietic cell lineage	10	0.1136	2.65e-07	5.74e-06	CD4;CD3G;HLA-DRB1;HLA-DRB5;CD34;IL1B;CD44;IL3RA;HLA-DRA;KIT;
	HALLMARK_INFLAMMATORY_RESPONSE	200	Genes defining inflammatory response.	14	0.07	5.19e-07	1.03e-05	NFKBIA;CYBB;IL1B;IRF7;IRF1;PLAUR;EREG;MYC;KLF6;PTPRE;NMI;TNFRSF1B;CD48;RGS1;
	KEGG_VIRAL_MYOCARDITIS	73	Viral myocarditis	9	0.1233	5.21e-07	1.03e-05	HLA-DMB;ITGB2;HLA-DRB1;HLA-DRB5;HLA-DPA1;HLA-DQA2;RAC1;HLA-DRA;HLA-DQB1;
	KEGG_ALLOGRAFT_REJECTION	38	Allograft rejection	7	0.1842	5.93e-07	1.15e-05	HLA-DMB;HLA-DRB1;HLA-DRB5;HLA-DPA1;HLA-DQA2;HLA-DRA;HLA-DQB1;
	KEGG_RNA_DEGRADATION	59	RNA degradation	8	0.1356	1.07e-06	2.03e-05	LSM5;PARN;EXOSC6;CNOT2;XRN2;EXOSC10;CNOT1;WDR61;
	HALLMARK_IL2_STAT5_SIGNALING	200	Genes up-regulated by STAT5 in response to IL2 stimulation.	13	0.065	3e-06	5.15e-05	IRF8;CD44;IL3RA;CCND2;CAPG;MYC;CDC6;KLF6;NFIL3;TNFRSF1B;CD48;SLC39A8;NFKBIZ;
	KEGG_INTESTINAL_IMMUNE_NETWORK_FOR_IGA_PRODUCTION	48	Intestinal immune network for IgA production	7	0.1458	3.09e-06	5.2e-05	HLA-DMB;HLA-DRB1;HLA-DRB5;HLA-DPA1;HLA-DQA2;HLA-DRA;HLA-DQB1;
	KEGG_AUTOIMMUNE_THYROID_DISEASE	53	Autoimmune thyroid disease	7	0.1321	6.1e-06	9.75e-05	HLA-DMB;HLA-DRB1;HLA-DRB5;HLA-DPA1;HLA-DQA2;HLA-DRA;HLA-DQB1;
	KEGG_CELL_CYCLE	128	Cell cycle	10	0.0781	8.32e-06	0.000131	ANAPC4;CCND2;MYC;MCM3;CHEK1;CDC6;SMC3;RB1;ATM;TFDP2;
	KEGG_T_CELL_RECEPTOR_SIGNALING_PATHWAY	108	T cell receptor signaling pathway	9	0.0833	1.4e-05	0.000215	PTPN6;CD4;CD3G;PTPRC;NFKBIA;PAK2;JUN;FOS;PPP3CA;
	HALLMARK_IL6_JAK_STAT3_SIGNALING	87	Genes up-regulated by IL6 [GeneID=3569] via STAT3 [GeneID=6774], e.g., during acute phase response.	8	0.092	2.05e-05	0.000305	IL1B;JUN;IRF1;CD44;PTPN2;CSF2RB;IL3RA;TNFRSF1B;
	KEGG_APOPTOSIS	88	Apoptosis	8	0.0909	2.22e-05	0.000326	NFKBIA;IL1B;CSF2RB;IL3RA;ATM;PPP3CA;DFFA;DFFB;
	HALLMARK_UV_RESPONSE_UP	158	Genes up-regulated in response to ultraviolet (UV) radiation.	10	0.0633	5.16e-05	0.000722	NFKBIA;FOS;IRF1;HNRNPU;DDX21;BTG1;JUNB;PPT1;FKBP4;PARP2;
	KEGG_B_CELL_RECEPTOR_SIGNALING_PATHWAY	75	B cell receptor signaling pathway	7	0.0933	6.12e-05	0.000844	PTPN6;NFKBIA;RAC1;JUN;FOS;PPP3CA;INPP5D;
	HALLMARK_COMPLEMENT	200	Genes encoding components of the complement system, which is part of the innate immune system.	11	0.055	7.9e-05	0.00101	CTSS;PPP2CB;HSPA5;IRF7;IRF1;S100A12;PLAUR;GNG2;S100A9;USP8;USP16;
	HALLMARK_KRAS_SIGNALING_UP	200	Genes up-regulated by KRAS activation.	11	0.055	7.9e-05	0.00101	ITGB2;CTSS;IL1B;IRF8;ADAM17;PLAUR;CCND2;EREG;TNFRSF1B;DOCK2;ANXA10;
	HALLMARK_P53_PATHWAY	200	Genes involved in p53 pathways and networks.	11	0.055	7.9e-05	0.00101	RPS27L;JUN;FOS;CCND2;GNB2L1;BTG1;PTPRE;IER5;RB1;S100A4;LDHB;
	KEGG_SYSTEMIC_LUPUS_ERYTHEMATOSUS	140	Systemic lupus erythematosus	9	0.0643	0.000108	0.00136	HLA-DMB;HLA-DRB1;HLA-DRB5;HLA-DPA1;HLA-DQA2;HLA-DRA;HLA-DQB1;H2AFV;H2AFY;
	KEGG_AMINOACYL_TRNA_BIOSYNTHESIS	41	Aminoacyl-tRNA biosynthesis	5	0.122	0.000199	0.00232	RARS;LARS;QARS;IARS2;MTFMT;
	KEGG_MAPK_SIGNALING_PATHWAY	267	MAPK signaling pathway	12	0.0449	0.000254	0.00285	PAK2;RAC1;RAP1A;IL1B;JUN;FOS;MYC;STMN1;DUSP1;PPP3CA;MAP3K2;JUND;
	HALLMARK_APOPTOSIS	161	Genes mediating programmed cell death (apoptosis) by activation of caspases.	9	0.0559	0.000308	0.00338	IL1B;JUN;IRF1;CD44;CCND2;EREG;DFFA;PPT1;ANXA1;
	HALLMARK_UNFOLDED_PROTEIN_RESPONSE	113	Genes up-regulated during unfolded protein response, a cellular stress response related to the endoplasmic reticulum.	7	0.0619	0.000776	0.00784	RPS14;PARN;CNOT2;SEC31A;HSPA5;EXOSC10;HERPUD1;
	KEGG_WNT_SIGNALING_PATHWAY	151	Wnt signaling pathway	8	0.053	0.000934	0.00914	PPP2CB;RAC1;JUN;CCND2;MYC;CSNK1E;RUVBL1;PPP3CA;
	KEGG_COLORECTAL_CANCER	62	Colorectal cancer	5	0.0806	0.00137	0.013	RAC1;JUN;FOS;MYC;MSH6;
	HALLMARK_ESTROGEN_RESPONSE_LATE	200	Genes defining late response to estrogen.	9	0.045	0.00145	0.013	ZFP36;PTPN6;FOS;CD44;CDC6;FKBP4;S100A9;MYB;DNAJC1;
	HALLMARK_GLYCOLYSIS	200	Genes encoding proteins involved in glycolysis and gluconeogenesis.	9	0.045	0.00145	0.013	PPP2CB;HSPA5;CD44;IRS2;RARS;STMN1;ZNF292;FKBP4;BPNT1;
	HALLMARK_MITOTIC_SPINDLE	200	Genes important for mitotic spindle assembly.	9	0.045	0.00145	0.013	DYNC1H1;KATNA1;SMC3;CNTRL;DOCK2;ARF6;TUBD1;PKD2;CCDC88A;

## Sheet: PV-PoV.DEGs
Symbol	p-value	Comments
HRSP12	4.99228e-06	PoV-up
HRG	6.40155e-06	PoV-up
ALDOB	1.17832e-05	PoV-up
APOC1P1	1.39102e-05	PoV-up
MT1H	1.41537e-05	PoV-up
MT1G	1.8426e-05	PoV-up
TTR	1.90209e-05	PoV-up
ALB	1.92171e-05	PoV-up
ADH1B	2.24059e-05	PoV-up
ANGPTL3	2.53565e-05	PoV-up
AKR1C4	3.09288e-05	PoV-up
APOC1	3.40457e-05	PoV-up
APOH	3.49978e-05	PoV-up
APOA2	4.17996e-05	PoV-up
APOC2	4.25911e-05	PoV-up
AMBP	4.51866e-05	PoV-up
CYP2E1	4.52201e-05	PoV-up
MT1F	4.70204e-05	PoV-up
MTCH2	4.80167e-05	PoV-up
ETFB	5.36044e-05	PoV-up
GATM	5.40679e-05	PoV-up
MT2A	5.99764e-05	PoV-up
CISD3	6.19807e-05	PoV-up
DCXR	6.62854e-05	PoV-up
HPD	6.9994e-05	PoV-up
FABP1	8.96786e-05	PoV-up
UGT2B15	0.000101381	PoV-up
FGG	0.000116299	PoV-up
APOC3	0.00013155	PoV-up
CFHR2	0.000139166	PoV-up
SEPP1	0.000143571	PoV-up
ACAA2	0.000150012	PoV-up
CYB5A	0.000152454	PoV-up
HNMT	0.000153619	PoV-up
VTN	0.000156935	PoV-up
NDFIP1	0.000160003	PoV-up
ATP6V0A1	0.000164043	PoV-up
RARRES2	0.000168121	PoV-up
FBP1	0.000174357	PoV-up
MT1X	0.000180153	PoV-up
PSMB6	0.000191963	PoV-up
PCBD1	0.000196329	PoV-up
SMG5	0.000203491	PoV-up
PEBP1	0.000211181	PoV-up
ADH1A	0.000228795	PoV-up
CFHR1	0.000237828	PoV-up
DPH1	0.000272209	PoV-up
CBR1	0.000285074	PoV-up
ADH4	0.000298248	PoV-up
PTPN6	0.000301757	PV-up
ADH1C	0.000322212	PoV-up
A1CF	0.000358041	PoV-up
PDIA3P1	0.000365352	PoV-up
PRDX1	0.000395513	PoV-up
ACADSB	0.000398666	PoV-up
PTGR1	0.000419979	PoV-up
SUCLG2	0.000424066	PoV-up
DNPH1	0.000457827	PoV-up
TMEM106B	0.000466745	PoV-up
LOC100288560	0.000503784	PoV-up
SHMT1	0.000523018	PoV-up
COPS8	0.000523538	PoV-up
MRPL40	0.000523631	PoV-up
ACAT1	0.0005305	PoV-up
CLPB	0.000531622	PoV-up
C3P1	0.000561401	PoV-up
HPX	0.000563555	PoV-up
MARC2	0.000568563	PoV-up
CHCHD6	0.000616184	PoV-up
PAH	0.000621502	PoV-up
LOC100132529	0.000644871	PV-up
GSTA1	0.000664241	PoV-up
ACSM5	0.000671813	PoV-up
C4BPA	0.000690572	PoV-up
CNOT10	0.000704356	PoV-up
LAMTOR3	0.000728167	PoV-up
DECR1	0.000765517	PoV-up
SERPINA1	0.000791546	PoV-up
PTTG1	0.000840098	PoV-up
NUDT19	0.000853092	PoV-up
HDAC5	0.000864378	PoV-up
MOB4	0.000892148	PoV-up
HP	0.000895017	PoV-up
UBAP1	0.000912456	PoV-up
ALG11	0.000974495	PoV-up
PKLR	0.000988481	PoV-up
PDK4	0.00107886	PoV-up
KXD1	0.00108355	PoV-up
PRAP1	0.00113183	PoV-up
ADI1	0.00113336	PoV-up
AP1S1	0.00118466	PoV-up
TRMT112	0.00120585	PoV-up
ANK1	0.00121705	PoV-up
CYP39A1	0.00124171	PoV-up
B3GALNT1	0.00126564	PoV-up
EIF1B	0.00130626	PV-up
SRSF6	0.00130626	PoV-up
APOA1	0.00136363	PoV-up
TXN2	0.00137337	PoV-up
AP5Z1	0.00137836	PoV-up
CUL1	0.00139532	PoV-up
IFITM3	0.00140131	PoV-up
HAMP	0.00140183	PoV-up
CAMKMT	0.00149371	PoV-up
SNW1	0.00150252	PoV-up
ATP5J	0.00150252	PoV-up
RNF34	0.00151555	PoV-up
FUZ	0.00151861	PoV-up
SLC9A3R2	0.00152418	PoV-up
ATP5D	0.00153532	PoV-up
MARCH5	0.00155635	PoV-up
AUP1	0.00159013	PoV-up
MGST2	0.00159707	PoV-up
AKR1C2	0.00160134	PoV-up
AKR1C1	0.00160134	PoV-up
BZW1	0.00161477	PoV-up
HULC	0.00165084	PoV-up
FAM188B	0.00165297	PoV-up
CKAP2L	0.00166508	PoV-up
IGLV4-60	0.00168069	PoV-up
NDUFS8	0.00168557	PoV-up
RBP4	0.0017053	PoV-up
GSTA2	0.00171884	PoV-up
TACC3	0.00172485	PoV-up
PAPOLA	0.00172485	PoV-up
PDIA3	0.00172485	PoV-up
GPATCH1	0.00173526	PoV-up
PCK1	0.00179971	PoV-up
GLYAT	0.0018176	PoV-up
MTERFD2	0.00197349	PoV-up
CTR9	0.00197621	PoV-up
TUBB3	0.00198548	PoV-up
HPR	0.00201767	PoV-up
AADAC	0.00203479	PoV-up

## Sheet: PV-PoV.pathways
	Gene Set Name	# Genes in Gene Set (K)	Description	# Genes in Overlap (k)	k/K	p-value	FDR q-value	genelist
PoV up	KEGG_METABOLISM_OF_XENOBIOTICS_BY_CYTOCHROME_P450	70	Metabolism of xenobiotics by cytochrome P450	12	0.1714	7.27e-19	6.61e-16	ADH1C;CYP2E1;AKR1C2;ADH1A;ADH4;ADH1B;GSTA1;GSTA2;MGST2;UGT2B15;AKR1C4;AKR1C1;
	HALLMARK_XENOBIOTIC_METABOLISM	200	Genes encoding proteins involved in processing of drugs and other xenobiotics.	15	0.075	1.04e-17	4.72e-15	ADH1C;CYP2E1;AKR1C2;FBP1;PDK4;CYB5A;HRG;FABP1;CBR1;MT2A;DCXR;VTN;RBP4;PTGR1;ANGPTL3;
	KEGG_DRUG_METABOLISM_CYTOCHROME_P450	72	Drug metabolism - cytochrome P450	9	0.125	3.86e-13	1.17e-10	ADH1C;CYP2E1;ADH1A;ADH4;ADH1B;GSTA1;GSTA2;MGST2;UGT2B15;
	KEGG_GLYCOLYSIS_GLUCONEOGENESIS	62	Glycolysis / Gluconeogenesis	8	0.129	6.26e-12	1.14e-09	ADH1C;ADH1A;ADH4;ADH1B;FBP1;PCK1;ALDOB;PKLR;
	KEGG_FATTY_ACID_METABOLISM	42	Fatty acid metabolism	7	0.1667	2.07e-11	3.13e-09	ADH1C;ADH1A;ADH4;ADH1B;ACAT1;ACADSB;ACAA2;
	HALLMARK_OXIDATIVE_PHOSPHORYLATION	200	Genes encoding proteins involved in oxidative phosphorylation.	10	0.05	1.9e-10	2.47e-08	PDK4;CYB5A;ACAT1;ACADSB;ACAA2;DECR1;ATP5D;ATP5J;NDUFS8;ETFB;
	KEGG_TYROSINE_METABOLISM	42	Tyrosine metabolism	5	0.119	9.94e-08	6.09e-06	ADH1C;ADH1A;ADH4;ADH1B;HPD;
	HALLMARK_COAGULATION	138	Genes encoding components of blood coagulation system; also up-regulated in platelets.	7	0.0507	1e-07	6.09e-06	HRG;APOA1;APOC3;APOC2;SERPINA1;FGG;APOC1;
	HALLMARK_FATTY_ACID_METABOLISM	158	Genes encoding proteins involved in metabolism of fatty acids.	7	0.0443	2.53e-07	1.35e-05	ADH1C;FABP1;CBR1;ACAA2;DECR1;PCBD1;SUCLG2;
	KEGG_RETINOL_METABOLISM	64	Retinol metabolism	5	0.0781	8.5e-07	4.07e-05	ADH1C;ADH1A;ADH4;ADH1B;UGT2B15;
	KEGG_PPAR_SIGNALING_PATHWAY	69	PPAR signaling pathway	5	0.0725	1.24e-06	5.64e-05	FABP1;PCK1;APOA1;APOC3;APOA2;
	KEGG_STEROID_HORMONE_BIOSYNTHESIS	55	Steroid hormone biosynthesis	4	0.0727	1.5e-05	0.000593	AKR1C2;UGT2B15;AKR1C4;AKR1C1;
	KEGG_PYRUVATE_METABOLISM	40	Pyruvate metabolism	3	0.075	0.000172	0.00505	PCK1;PKLR;ACAT1;
	HALLMARK_PEROXISOME	104	Genes encoding components of peroxisome.	4	0.0385	0.000183	0.0052	ALB;TTR;PRDX1;NUDT19;
	HALLMARK_HYPOXIA	200	Genes up-regulated in response to low oxygen levels (hypoxia).	5	0.025	0.000212	0.00584	FBP1;MT2A;PCK1;ALDOB;PKLR;
	KEGG_VALINE_LEUCINE_AND_ISOLEUCINE_DEGRADATION	44	Valine, leucine and isoleucine degradation	3	0.0682	0.000229	0.00612	ACAT1;ACADSB;ACAA2;
	KEGG_GLUTATHIONE_METABOLISM	50	Glutathione metabolism	3	0.06	0.000335	0.00781	GSTA1;GSTA2;MGST2;
	KEGG_OXIDATIVE_PHOSPHORYLATION	135	Oxidative phosphorylation	4	0.0296	0.000493	0.0112	ATP5D;ATP5J;NDUFS8;ATP6V0A1;
	KEGG_PRIMARY_BILE_ACID_BIOSYNTHESIS	16	Primary bile acid biosynthesis	2	0.125	0.000832	0.018	AKR1C4;CYP39A1;
	KEGG_COMPLEMENT_AND_COAGULATION_CASCADES	69	Complement and coagulation cascades	3	0.0435	0.000862	0.0182	SERPINA1;FGG;C4BPA;
	KEGG_PHENYLALANINE_METABOLISM	18	Phenylalanine metabolism	2	0.1111	0.00106	0.0209	HPD;PAH;
	HALLMARK_ADIPOGENESIS	200	Genes up-regulated during adipocyte differentiation (adipogenesis).	4	0.02	0.00211	0.0384	ACAA2;DECR1;ETFB;MTCH2;
	HALLMARK_G2M_CHECKPOINT	200	Genes involved in the G2/M checkpoint, as in progression through the cell division cycle.	4	0.02	0.00211	0.0384	MT2A;CUL1;PTTG1;TACC3;
	KEGG_PENTOSE_PHOSPHATE_PATHWAY	27	Pentose phosphate pathway	2	0.0741	0.00239	0.0426	FBP1;ALDOB;
	KEGG_PENTOSE_AND_GLUCURONATE_INTERCONVERSIONS	28	Pentose and glucuronate interconversions	2	0.0714	0.00257	0.0449	UGT2B15;DCXR;
